# Supplementary material for: Comparing the gut microbiome of obese, African American, older adults with and without mild cognitive impairment
Source: PLoS One. 2023 Feb 24;18(2):e0280211. doi: 10.1371/journal.pone.0280211 (PMC9955629; doi:10.1371/journal.pone.0280211)
Supplement: S1 Table — (CSV) [file pone.0280211.s001.csv]

race	education	income	Type 2 Diabetes	Using Microbiome Altering Meds	Using cholesterol lowering meds	Using Anti-Inflammatory Medications in past 24 hours	LogCRP	PGF2a	8isoPGF2a	glucose	hba1c	hdl	ldl	LogTriglycerides	Age	cesd	currently smoking?	using anti-hypertensive meds	SqrtVATperHt	dbp	sbp	sedentary time	Med Diet Score	sex	bmi	RRC_ID	id	LBP	Bcoa	Moca	MCI	cholesterol
1	5	2	N	N	N	N	1.02962	0.1389	0.868	94	5.1	65	152	4.68213	75	13	2	Y	2.91152	63.5	100.5	939	27	Female	34.87937799	AML01	1004	51.759	23.937	22	Y	239
1	1	99	N	N	N	N	2.35138	0.1402	0.0742	83	5.5	42	95	4.39445	66	6	2	Y	3.25089	106	134	928.56	24	Female	38.24836299	AML02	1007	42.517	22.767	27	N	153
1	4	4	N	N	N	N	2.55723	0.0652	0.0454	86	5.1	91	94	4.48864	62	22	2	Y	2.5459	82.5	142	912.79	34	Female	33.61205607	AML03	1006	27.373	22.411	20	Y	203
1	6	2	Y	N	N	N	1.19392	0.0433	0.0486	122	6.7	40	118	5.11199	60	0	2	N	3.26776	95	117.5	916.25	34	Female	35.92073084	AML04	1014	36.153	24.992	24	Y	191
6	7	2	N	Y	N	N	2.58022	0.0556	0.0594	79	5.7	57	100	4.07754	65	17	2	N	2.91111	66.5	132.5	927.33	32	Female	36.32258095	AML07	1017	40.647	25.168	20	Y	169
1	4	2	N	N	N	N	2.8848	0.0575	0.01	78	5.6	79	85	4.15888	55	3	1	N	2.97259	74	118	943.13	21	Male	31.66235041	AML08	1023	28.713	21.702	27	N	177
1	6	3	N	Y	Y	N	0.83291	0.0691	0.0511	98	6.3	59	60	4.61512	73	4	2	Y	2.5	76	124.5	953.86	32	Female	33.37894569	AML09	1021	46.072	22.359	21	Y	139
1	7	6	Y	N	N	N	2.47654	0.051	0.037	103	6.9	54	78	4.40672	63	7	2	Y	2.67108	73	137	956.77	34	Female	35.64111216	AML10	1036	38.931	25.275	28	N	148
1	7	4	N	N	N	N	0.58779	0.051	0.0448	84	5.9	58	103	4.40672	74	6	2	Y	2.75114	76	130	940.9	35	Female	34.91652985	AML11	1043	12.372	31.122	28	N	177
1	5	3	N	Y	N	N	1.06471	0.0807	0.01	89	5.9	61	125	4.82831	73	2	2	Y	2.40832	82	148	776	41	Female	33.5546875	AML12	1045	32.127	22.886	23	Y	211
1	5	4	N	Y	N	N	1.84055	0.1369	0.0537	78	5.8	59	103	3.98898	57	7	2	Y	3.05085	82	139	752.25	45	Female	37.24013404	AML13	1046	36.933	22.8	22	Y	173
1	5	3	Y	Y	Y	Y	1.93152	0.1537	0.071	88	6.6	40	117	4.89784	64	26	2	Y	2.96193	87	138	906	37	Female	30.56193308	AML14	1047	24.799	21.82	27	N	184
1	4	2	N	N	N	N	1.77495	0.1505	0.0479	90	5.7	92	159	4.31749	62	9	2	N	2.29325	88	148	833.78	38	Female	30.00503921	AML15	1049	25.94	26.053	26	N	266
1	7	4	N	N	N	N	2.5177	0.0775	0.0499	102	6.3	45	131	5.09987	58	4	2	N	2.37263	83	122	1005	32	Female	38.71130721	AML16	1052	31.137	21.269	28	N	209
1	4	4	N	Y	N	Y	2.18605	0.005	0.055	92	5.7	72	149	4.07754	61	4	2	Y	3.03669	84	135	816.33	20	Female	39.3713836	AML17	1056	29.347	26.323	30	N	233
1	7	4	Y	Y	N	N	1.60944	0.005	0.0396	109	6.5	72	101	4.04305	62	4	2	Y	2.67585	74	147	1024.92	35	Female	35.79735034	AML18	1053	28.552	30.697	27	N	184
1	7	5	N	N	N	N	1.45862	0.104	0.0575	89	6.2	56	120	4.59512	65	4	2	Y	3.5909	94	163	423.4	33	Female	34.72812208	AML19	1061	19.778	21.371	21	Y	196
1	7	3	N	N	N	N	0.40547	0.005	0.0345	89	5.8	85	121	3.95124	58	7	1	N	2.34065	64	98	484.69	49	Female	34.46999751	AML20	1063	22.939	25.007	27	N	216
1	7	4	N	N	N	Y	2.23001	0.0646	0.0454	98	5.2	59	100	4.54329	57	17	2	N	2.84747	77	123	965.44	34	Female	40.50108355	AML21	1058	27.72	23.907	24	Y	178
1	7	4	N	N	Y	Y	0	0.005	0.0499	101	5.7	74	158	4.64439	75	0	2	Y	2.11967	93	142	995.63	36	Female	32.62541708	AML22	1059	27.716	23.02	26	N	253
9	5	2	Y	N	Y	N	-0.22314	0.0388	0.0499	71	7.7	49	77	4.43082	69	12	2	Y	4.18403	70	122	884.88	27	Female	35.12642568	AML23	1064	31.896	27.892	26	N	143
1	4	3	N	N	Y	Y	2.50144	0.005	0.0416	94	5.8	72	81	3.8712	67	5	2	Y	3.22877	86	144	950.38	31	Female	39.31309482	AML24	1068	34.129	22.054	23	Y	163
1	6	4	N	N	N	N	0.69315	0.005	0.046	96	5.1	77	70	4.80402	66	3	2	Y	2.12415	69	123	873.78	33	Female	32.5632	AML25	1066	24.99	23.615	28	N	171
1	6	4	Y	N	N	N	2.79728	0.053	0.0467	96	6.8	51	102	4.8828	68	6	2	Y	2.5102	72.5	114	983.71	34	Female	35.04803846	AML26	1009	16.45	21.425	26	N	179
1	7	3	Y	N	N	N	1.62924	0.0671	0.0575	98	7.1	57	139	4.45435	61	10	2	Y	3.14683	70	118.5	948.86	31	Female	46.36216491	AML27	1024	30.677	29.105	26	N	213
1	4	2	Y	Y	Y	Y	1.22378	0.1014	0.0754	99	6.3	88	78	4.2485	65	14	2	N	4.70028	83.5	135	934.3	40	Female	42.9711439	AML28	1012	40.508	24.037	22	Y	180
1	5	4	N	N	N	N	3.69635	0.031	0.2212	95	6.3	51	113	5.30827	69	2	2	Y	2.94776	69	117	895.85	30	Female	34.82396502	AML29	1018	66.82	25.91	22	Y	204
1	5	4	N	N	N	N	2.52573	0.0717	0.0499	93	6.1	58	120	4.52179	60	6	2	N	2.60747	80	118	808.4	35	Female	36.39164374	AML30	1032	36.131	26.302	21	Y	196
1	4	4	N	Y	N	N	1.16315	0.0258	0.0332	91	5.6	82	70	4.09434	76	7	2	Y	2.61851	62.5	163	841.88	36	Female	33.89560972	AML31	1029	21.268	25.936	24	Y	164
1	4	5	N	N	N	N	0.99325	0.005	0.01	99	6.4	39	93	4.48864	55	10	2	N	2.97421	90	140	724.29	30	Female	36.72839788	AML33	1083	26.665	23.026	22	Y	150
1	7	4	N	Y	N	Y	2.14007	0.0452	0.046	86	6.3	49	105	4.83628	66	3	2	Y	2.59467	76	106	880.86	33	Female	32.56804734	AML34	1086	26.89	29.639	24	Y	179
1	4	2	N	N	N	N	1.58924	0.005	0.0531	100	5.8	53	131	4.7185	61	15	2	Y	2.66428	84	135	737.29	33	Female	35.55555556	AML35	1088	35.785	21.654	26	N	206
1	6	6	N	Y	N	N	0.33647	0.005	0.0499	90	5	62	114	4.18965	56	20	2	N	2.68474	75	109	932.88	27	Female	34.97861009	AML36	2001	20.687	25.244	26	N	192
1	2	1	N	N	Y	Y	0.69315	0.0233	0.0422	95	6.1	41	83	4.81218	65	22	2	Y	3.2162	113	169	926.88	20	Female	38.60173681	AML38	2005	10.953	25.794	19	Y	146
1	4	3	N	N	Y	Y	1.60944	0.0284	0.0505	96	4.8	89	88	4.65396	69	5	2	Y	4.38752	91	140	876.31	37	Female	40.82033901	AML39	2008	26.629	26.019	28	N	197
1	7	4	N	N	N	N	0.58779	0.0336	0.0518	86	5.2	63	123	3.68888	60	0	2	N	2.62722	81	122	567.5	45	Female	46.00990642	AML40	2013	34.261	24.9	25	Y	198
1	6	99	N	N	N	Y	1.96009	0.0685	0.01	90	5.4	84	157	4.52179	56	6	2	N	3.42986	75	133	973	32	Female	42.73348564	AML41	2023	22.638	23.102	27	N	261
1	4	1	N	N	N	N	0.87547	0.0614	0.0454	94	5.4	50	145	4.77068	66	20	2	N	3.49477	82	168	972.75	34	Female	42.51293309	AML42	2028	10.718	25.143	27	N	219
1	7	5	N	Y	N	Y	0.40547	0.1176	0.0486	84	5.2	88	46	3.8712	68	5	2	N	1.73928	72	105	711.88	40	Female	31.80356305	AML53	2025	26.063	29.449	28	N	148
1	7	4	N	N	N	N	1.45862	0.005	0.0537	106	5.7	61	176	5.04343	61	3	2	Y	3.20922	100	146	1035.38	35	Female	38.1145673	AML54	2018	18.311	22.649	30	N	267
1	7	3	N	N	Y	N	3.18221	0.005	0.0665	92	5.7	38	170	4.91998	66	22	2	Y	3.79311	102	175	959.67	37	Female	39.92428026	AML56	2033	14.555	22.66	23	Y	235
1	4	1	N	N	N	Y	0.47	0.105	0.0351	76	4.7	92	96	3.78419	67	14	2	Y	2.53116	82	132	922.89	37	Female	41.79193516	AML62	2045	20.776	24.366	27	N	201
1	3	6	N	N	N	Y	0.40547	0.005	0.0806	101	5.6	48	179	4.76217	70	0	2	N	3.22342	103	142	821.71	35	Male	31.35047239	AML63	2052	33.319	22.159	23	Y	251
1	7	6	N	Y	N	Y	2.00148	0.153	0.0671	96	5.5	51	132	4.93447	64	8	2	Y	2.59178	57	108	907.75	29	Female	35.71660192	AML64	2055	29.244	23.061	29	N	208
1	6	4	Y	N	N	N	2.45959	0.0148	0.01	117	5.8	76	111	4.82028	71	2	2	Y	3.37042	90	142	1051.14	35	Female	41.30992237	AML66	2054	44.398	23.735	19	Y	210
1	7	5	N	N	N	N	2.14007	0.005	0.01	91	5.6	37	142	5.273	63	6	2	N	2.93085	90	133	1014.9	28	Female	30.71234439	AML67	2060	11.816	Missing	25	Y	213
6	6	3	N	Y	N	N	1.77495	0.0174	0.0614	83	4.9	86	164	4.00733	68	10	2	Y	1.43099	71	106	957	43	Female	35.15536224	AML68	2061	35.627	21.796	28	N	265
1	7	5	N	N	Y	Y	0.58779	0.0284	0.01	100	5.5	88	103	4.5326	75	7	2	Y	3.07157	74	138	983.29	28	Female	34.71274797	AML70	2077	11.524	25.578	27	N	210
1	7	5	N	N	N	N	1.66771	0.005	0.01	92	6	47	112	5.48064	59	12	2	N	3.81781	94	133	810.88	39	Female	39.38803149	AML73	2079	14.347	23.435	24	Y	195
1	5	3	N	N	Y	N	0.74194	0.005	0.01	87	5.4	54	73	4.5326	76	7	2	Y	2.9888	68	119	856.43	36	Female	34.01992861	AML74	2084	26.625	24.664	27	N	145
6	4	6	N	N	N	N	3.49651	0.0491	0.0448	88	5.9	59	120	4.02535	61	9	2	Y	2.78028	103	157	783.36	32	Female	38.8243697	AML75	2080	41.717	23.748	21	Y	194
1	7	5	N	N	N	N	0.64185	0.0672	0.01	78	5.3	41	107	5.16479	62	0	2	N	2.65677	85	170	895.33	34	Female	39.2738416	AML76	2093	20.943	21.717	26	N	177
1	4	3	N	Y	N	N	1.30833	0.0239	0.01	97	5.5	113	115	4.52179	68	5	2	Y	1.61264	94	147	851.9	43	Female	31.13228345	AML77	2082	25.13	25.439	22	Y	248
1	7	3	N	N	N	N	3.03495	0.0646	0.0409	107	5.3	74	70	4.35671	68	15	2	N	2.69186	80	139	1053.89	34	Female	41.31410059	AML78	2050	20.743	28.562	28	N	160
1	6	2	N	N	N	N	1.45862	0.0336	0.0614	93	5.5	58	120	4.81218	63	10	2	Y	2.90079	70	132	902.43	32	Female	30.26108129	AML80	2091	24.767	26.239	23	Y	201
1	4	2	N	Y	N	N	2.65324	0.005	0.0505	87	5.2	56	138	4.82028	61	3	2	N	3.15223	73	112	814.36	40	Female	35.53862221	AML83	2095	35.021	24.31	22	Y	219
1	4	6	N	N	N	N	-0.69315	0.0426	0.0684	85	5.5	64	101	4.06044	55	11	2	N	1.79255	80	139	676.5	38	Male	32.64861281	AML84	2099	24.208	22.839	19	Y	179
1	7	6	N	N	Y	N	1.70475	0.0278	0.1425	103	5.9	49	139	4.54329	69	1	2	Y	missing	77	118	791.2	35	Male	31.08590632	AML85	2075	22.332	23.672	27	N	208
1	4	5	N	N	N	N	1.36098	0.1008	0.01	96	4.6	38	70	4.33073	69	2	2	Y	4.22673	73	113	916.43	30	Female	34.55388073	AML89	2097	43.665	23.748	21	Y	124
1	4	3	Y	N	N	N	1.06471	0.0362	0.0358	238	7.3	53	93	4.07754	66	11	2	N	3.33782	72	123	841.13	27	Female	35.81664861	AML96	1042	19.448	23.484	24	Y	158
Education	Income
1=Eighth grade or less'	1=Less than $10,000
2='Some high school'	2=$10,000 - $19,999'�
3=High school graduate or GED'	3=$20,000 - $39,999'
4=Some college, no degree'�	4=$40,000 - $59,999'�
5=Associate''s degree or 2-year certificate'	5=$60,000 - $79,999'
6=College graduate'�	6=$80,000 or more'�
7=Graduate or professional degree'	99=Refused (do not read)';
9=Other (specify)';
