# Supplementary material for: Comparing the gut microbiome of obese, African American, older adults with and without mild cognitive impairment
Source: PLoS One. 2023 Feb 24;18(2):e0280211. doi: 10.1371/journal.pone.0280211 (PMC9955629; doi:10.1371/journal.pone.0280211)
Supplement: S1 Appendix — (R) [file pone.0280211.s002.R]

#===================================================================================
#
#		EFFECT OF MEDITERRANEAN DIET IN GUT MICROBIOME
#   
#
#===================================================================================

# By Beatriz Penalver Bernabe
# 02/01/2020


#===================================================================================
#===================================================================================

#===================================================================================
#===================================================================================

# UPLOAD ALL THE REQUIRED LIBRARIES

library(dada2)
library(phyloseq)
library(reshape2)
library(xgboost)
library('data.table')
library(Matrix)
library(ggplot2)
library(scales)
library(readr)
library(stringr)
library(caret)
library(RColorBrewer)
library(plyr)
library(cowplot)
library(viridis)
library(vegan)
library("DESeq2")
library(car)
library(gplots)
library(limma)
library(metagenomeSeq)
library(statmod)
library(randomForest)
library(biomformat)
library(mlbench)
library(DiagrammeR)
library(netassoc)
library(glmnet)
library(VennDiagram)
library(ShortRead); packageVersion("ShortRead")
library('ggtree')
library(SpiecEasi)
library(KEGGREST)
library(limma)
library(ggsignif)
library(polycor)
library(psych)
library(psychTools)
library(RColorBrewer)
library(GPArotation)
library(ggbeeswarm)
#===================================================================================
#===================================================================================

#===================================================================================
#===================================================================================
## IDENTIFICATION OF ESVs WITH DADA2
#===================================================================================
#===================================================================================

# UPLOAD DATA
#-------------------------------------------------------

runDADA2<-FALSE

if (runDADA2){
  
  # Path to where the data is saved
  path_files<-"/Users/home/Dropbox/Projects/Lisa_Tussing/AndrewMedDiet/Sequences"
  
  # Identify all the files within the above directory
  fns<- list.files(path_files, recursive = TRUE)
  
# FILTERING AND TRIMMING
#-------------------------------------------------------
  
  # Get only the fastq.gz files
  fastaqs_R1 <- fns[grepl("R1_001.fastq.gz", fns)] # grab only the forward sequences (R1)
  fastaqs_R2<- fns[grepl("R2_001.fastq.gz", fns)] # grab only the reverse sequences (R2)
  
  
  # Specify the full path to the fnFs and fnRs
  fnRs <-file.path(path_files, fastaqs_R2)
  fnFs <-file.path(path_files, fastaqs_R1)
  
  # Get sample names
  sample.names <- sapply(strsplit(fastaqs_R1,'-', fixed=TRUE), '[',1)
  sample.names <- sapply(strsplit(sample.names,'_', fixed=TRUE), '[',2)
  help(sapply)
  help("strsplit")
  # Adding number for each of the blanks gDNA and PCR1
  sample.names[grep("gDNA",sample.names)]<-paste(sample.names[grep("gDNA",sample.names)],seq(1,3,by=1),sep="_C")
  sample.names[grep("PCR1",sample.names)]<-paste(sample.names[grep("PCR1",sample.names)],seq(1,4,by=1),sep="_C")
 sample.names
  #Look at the raw data to determine the right cut off

  dev.off()
  
  # Create filter folder
  dir.create('/Users/home/Dropbox/Projects/Lisa_Tussing/AndrewMedDiet/Sequences/filtered')
  filt_path<-'/Users/home/Dropbox/Projects/Lisa_Tussing/AndrewMedDiet/Sequences/filtered'
  filtFs <- file.path(filt_path, paste0(sample.names, "_F_filt.fastq.gz"))
  filtRs <- file.path(filt_path, paste0(sample.names, "_R_filt.fastq.gz"))
  # Filter - length when average values of Q are below 25
  out_final<-NULL
  for(i in seq_along(fnFs)) {
    print(i)
    out<-fastqPairedFilter(c(fnFs[i], fnRs[i]), c(filtFs[i], filtRs[i]),verbose=TRUE,
                           matchIDs=TRUE, trimLeft=20)
    out_final<-rbind(out_final,out)
  }
  write.table(cbind(sample.names,out_final), 
              file="/Users/home/Dropbox/Projects/Lisa_Tussing/AndrewMedDiet/seqspersample.txt",
              sep="\t", row.names=FALSE, col.names=TRUE)
  
  
  # Remove files with low abundance.
  filtFs <- filtFs[out_final[,2]>=5]
  filtRs <- filtRs[out_final[,2]>=5]
  sample.names<-sample.names[out_final[,2]>=5]
  
  # DEREPLICATION
  #-------------------------------------------------------
 
  # We use DADA2 to determine Exact Sequence Variances (ESV)
  # Learn forward error rates
  help(learnErrors)
  errF <- learnErrors(filtFs, nbases=1e8, multithread=TRUE,randomize=TRUE,
                      verbose=1)
  
  # Learn reverse error rates
  errR <- learnErrors(filtRs, nbases=1e8, multithread=TRUE,randomize=TRUE,
                      verbose=1, MAX_CONSIST=20)
  plotErrors(errF, nominalQ=TRUE)
  # Sample inference and merger of paired-end reads
  mergers <- vector("list", length(sample.names))
  names(mergers) <- sample.names
  
  for(sam in 1:length(sample.names)) {
    print(sam)
    cat("Processing:", sam, "\n")
    derepF <- derepFastq(filtFs[[sam]]) # demultiplex the sequences
    ddF <- dada(derepF, err=errF, multithread=TRUE) # create the final sequences based on the estimated errors
    derepR <- derepFastq(filtRs[[sam]])
    ddR <- dada(derepR, err=errR, multithread=TRUE)
    merger <- mergePairs(ddF, derepF, ddR, derepR, returnRejects=TRUE, verbose = TRUE,
                         minOverlap=12) # merge the final pairs again based on the corrected sequences using the statistical model
    mergers[[sam]] <- merger
  }
  rm(derepF); rm(derepR)
  
  # Construct sequence table and remove chimeras
  seqtab <- makeSequenceTable(mergers)
  ################################
  
 
  #CONSTRUCTION THE SEQUENCE TABLE
  #-----------
  #seqtab <- makeSequenceTable(mergers)
  dim(seqtab)
  # Inspect distribution of sequence lengths
  table(nchar(getSequences(seqtab)))
  
  seqtab2 <- seqtab[,nchar(colnames(seqtab)) %in% seq(251,253)]
  
  # REMOVE CHIMERAS
  #-----------------------------------
  seqtab.nochim <- removeBimeraDenovo(seqtab2, verbose=TRUE)
  dim(seqtab.nochim)
  sum(seqtab.nochim)/sum(seqtab)
  write.table(seqtab.nochim,
              file="/Users/home/Dropbox/Projects/Lisa_Tussing/AndrewMedDiet/dada2_table.txt",
              sep="\t", row.names=TRUE, col.names=TRUE)
  
  # ASSIGN TAXONOMY
  #-----------------------------

  
  seqtab.nochim<-read.table(file="/Users/home/Dropbox/Projects/Lisa_Tussing/AndrewMedDiet/dada2_table.txt",
                            sep="\t",header=TRUE)
  seqtab.nochim_matrix<-matrix(as.numeric(unlist(seqtab.nochim)),ncol=ncol(seqtab.nochim),
                               nrow=nrow(seqtab.nochim))
  colnames(seqtab.nochim_matrix)<-colnames(seqtab.nochim)
  rownames(seqtab.nochim_matrix)<-rownames(seqtab.nochim)
  
  
  #Using the latest silva database
  taxa_silva <- assignTaxonomy(seqtab.nochim_matrix, "/Users/home/Dropbox/Projects/Lisa_Tussing/AndrewMedDiet/silva_nr_v138_train_set.fa",
                               minBoot = 0, outputBootstraps = TRUE)
  unname(head(taxa_silva))
  
  write.table(taxa_silva[[1]],file="/Users/home/Dropbox/Projects/Lisa_Tussing/AndrewMedDiet/taxa_silva.txt",
              sep="\t", row.names=TRUE, col.names=TRUE)
  write.table(taxa_silva[[2]],file="/Users/home/Dropbox/Projects/Lisa_Tussing/AndrewMedDiet/taxa_silva_probabilities.txt",
              sep="\t", row.names=TRUE, col.names=TRUE)
  
  subOTU_taxa_silva<-merge(taxa_silva[[1]], t(seqtab.nochim), by=0, all=TRUE)
  write.table(subOTU_taxa_silva,file="/Users/home/Dropbox/Projects/Lisa_Tussing/AndrewMedDiet/ESV_taxa_silva.txt",
              sep="\t", row.names=TRUE, col.names=TRUE)
  subOTU_taxa_prob_silva<-merge(cbind(taxa_silva[[1]], taxa_silva[[2]]),t(seqtab.nochim), by=0, all=TRUE)
  write.table(subOTU_taxa_prob_silva,file="/Users/home/Dropbox/Projects/Lisa_Tussing/AndrewMedDiet/ESV_taxa_prob_silva.txt",
              sep="\t", row.names=TRUE, col.names=TRUE)
  
  
  species_taxa <- assignSpecies(seqtab.nochim_matrix, "/Users/home/Dropbox/Projects/Databases/DADA2/silva_species_assignment_v132.fa.gz")
  unname(head(species_taxa))
  write.table(species_taxa,
              file="/Users/home/Dropbox/Projects/Lisa_Tussing/AndrewMedDiet/species_taxa_silva.txt",sep="\t", 
              row.names=TRUE, col.names=TRUE)
  
  species_silva_subOTUs<-merge(species_taxa, t(seqtab.nochim),by=0)
  
  write.table(species_silva_subOTUs,
              file="/Users/home/Dropbox/Projects/Lisa_Tussing/AndrewMedDiet/species_silva_ESV.txt",sep="\t", 
              row.names=TRUE, col.names=TRUE)
  
  #Create a tree for DADA2 sequences
  
  seqtab.nochim<-read.table(file="/Users/home/Dropbox/Projects/Lisa_Tussing/AndrewMedDiet/dada2_table.txt", 
                            sep="\t", header=TRUE)
  seqtab.nochim.fasta<-c()
  linenumber=0
  for (i in 1:ncol(seqtab.nochim)){
    linenumber=linenumber+1
    seqtab.nochim.fasta[linenumber]<-paste(">Seq_",i, sep="")
    linenumber=linenumber+1
    seqtab.nochim.fasta[linenumber]<-colnames(seqtab.nochim)[i]
    
  }
  write(seqtab.nochim.fasta,file="/Users/home/Dropbox/Projects/Lisa_Tussing/AndrewMedDiet/seqs_dada2.fna")
  
  #Intructions to make a tree
  #---------------------------
  # #Align sequences in Qiime (Takes long for large datasets) 
  # align_seqs.py -i /Users/home/Dropbox/Projects/Lisa_Tussing/AndrewMedDiet/seqs_dada2.fna -o /Users/home/Dropbox/Projects/Lisa_Tussing/AndrewMedDiet/SeqAligmenment -t /Users/home/Dropbox/Projects/Databases/gg_13_8_otus/rep_set_aligned/97_otus.fasta
  # 
  # #Filter alignments 
  # filter_alignment.py -i /Users/home/Dropbox/Projects/Lisa_Tussing/AndrewMedDiet/SeqAligmenment/seqs_dada2_aligned.fasta -o /Users/home/Dropbox/Projects/Lisa_Tussing/AndrewMedDiet/SeqAligmenment/FilterAligment
  # 
  # #Make phylogeny -Same results with 85 than 97
  # make_phylogeny.py -i /Users/home/Dropbox/Projects/Lisa_Tussing/AndrewMedDiet/SeqAligmenment/FilterAligment/seqs_dada2_aligned_pfiltered.fasta -o /Users/home/Dropbox/Projects/Lisa_Tussing/AndrewMedDiet/SeqAligmenment/seqs_aligned_filtered.tree
  
}

#===================================================================================
#===================================================================================


#===================================================================================
#===================================================================================
# ANALYSIS OF THE DADA2 RESULTS
#===================================================================================
#===================================================================================

#-----------------------------------------------------------------------------------------------
# READIND THE SEQUENCING DATA
#-----------------------------------------------------------------------------------------------

#Read the mapfile

mapfile=read.table(file="/Users/andrewmcleod/Library/Mobile Documents/com~apple~CloudDocs/Documents/PhD/Thesis/Aim 1 & 2 Results/Microbiome/20210108/mapFile_20210114_Aim1.txt",
                    sep = "\t", header=TRUE, stringsAsFactors = FALSE)

#Read the dada2 file
seqtab.nochim<-read.table(file="/Users/andrewmcleod/Library/Mobile Documents/com~apple~CloudDocs/Documents/PhD/Thesis/Aim 1 & 2 Results/Microbiome/dada2_table.txt", 
                          sep="\t", header=TRUE)
sequences<-colnames(seqtab.nochim)
seqtab.nochim_table<-otu_table(seqtab.nochim, taxa_are_rows=FALSE)
dada2_seqs<-colnames(seqtab.nochim_table)
colnames(seqtab.nochim_table)<-paste("Seq",seq(1,ncol(seqtab.nochim_table),by=1),sep="_")
dada2_seqs_combined<-data.frame(SeqID=colnames(seqtab.nochim_table), sequences=dada2_seqs)
#Read taxa files
taxa<-read.table(file="/Users/andrewmcleod/Library/Mobile Documents/com~apple~CloudDocs/Documents/PhD/Thesis/Aim 1 & 2 Results/Microbiome/taxa_silva.txt",
                 sep="\t", header=TRUE, stringsAsFactors = FALSE)
species_silva<-read.table(file="/Users/andrewmcleod/Library/Mobile Documents/com~apple~CloudDocs/Documents/PhD/Thesis/Aim 1 & 2 Results/Microbiome/species_taxa_silva.txt",
                          sep="\t", header=TRUE, stringsAsFactors = FALSE)
tax_table_prob<-read.table(file="/Users/andrewmcleod/Library/Mobile Documents/com~apple~CloudDocs/Documents/PhD/Thesis/Aim 1 & 2 Results/Microbiome/taxa_silva_probabilities.txt",
                           sep="\t", header=TRUE,stringsAsFactors = FALSE)


# Arrange the taxa based on the sequence data
taxa<-taxa[match(colnames(seqtab.nochim),rownames(taxa)),]
species_silva<-species_silva[match(colnames(seqtab.nochim),rownames(species_silva)),]
head (species_silva, 3)
if(all(rownames(taxa)==rownames(species_silva))){
  rownames(taxa)<-paste("Seq",seq(1,ncol(seqtab.nochim_table),by=1),sep="_")
  rownames(species_silva)<-paste("Seq",seq(1,ncol(seqtab.nochim_table),by=1),sep="_")
}

taxa$Kingdom[is.na(taxa$Kingdom)]<-"k__" #I think this line of code is replacing missing values in the column called "Kingdom"
# of the matrix "taxa" with "k__".
taxa$Phylum[is.na(taxa$Phylum)]<-"p__"
taxa$Class[is.na(taxa$Class)]<-"c__"
taxa$Order[is.na(taxa$Order)]<-"o__"
taxa$Family[is.na(taxa$Family)]<-"f__"
taxa$Genus[is.na(taxa$Genus)]<-"g__"
species_silva$Genus[is.na(species_silva$Genus)]<-"g__"
species_silva$Species[is.na(species_silva$Species)]<-"s__"

taxav0<-taxa

#Remove those taxa that are not identified with high probability
taxa[which(as.numeric(tax_table_prob[,grep("Kingdom", colnames (tax_table_prob), fixed=TRUE)])<99),"Kingdom"]<-"k__"
taxa[which(as.numeric(tax_table_prob[,grep("Phylum", colnames (tax_table_prob), fixed=TRUE)])<99),"Phylum"]<-"p__"
taxa[which(as.numeric(tax_table_prob[,grep("Class", colnames (tax_table_prob), fixed=TRUE)])<99),"Class"]<-"c__"
taxa[which(as.numeric(tax_table_prob[,grep("Order", colnames (tax_table_prob), fixed=TRUE)])<99),"Order"]<-"o__"
taxa[which(as.numeric(tax_table_prob[,grep("Family", colnames (tax_table_prob), fixed=TRUE)])<99),"Family"]<-"f__"
taxa[which(as.numeric(tax_table_prob[,grep("Genus", colnames (tax_table_prob), fixed=TRUE)])<99),"Genus"]<-"g__"
taxa[which(as.numeric(tax_table_prob[,grep("Species", colnames (tax_table_prob), fixed=TRUE)])<99),"Species"]<-"s__"

update_taxa<-sapply(seq(1,nrow(taxa),by=1),function(x){
  print(x)
  if (taxa$Genus[x]!="g__" && taxa$Genus[x]==species_silva$Genus[x]){
    rr<-species_silva[x,]
  } else{
    rr<-c(as.character(taxa$Genus[x]), "s__")
  }
})
update_taxa_genus<-cbind(Genus=unlist(update_taxa)[seq(1,length(update_taxa),by=2)],
                         Species=unlist(update_taxa)[seq(2,length(update_taxa),by=2)])

taxa<-cbind(taxa[,c("Kingdom","Phylum","Class","Order","Family")], update_taxa_genus)

# Create a new column with the lowest hierarchy

detailed_hierachy<-apply(taxa,1,function(x){
  rr<-ifelse(x[7]!="s__", paste (x[6],"_",x[7], sep=""),
             ifelse (x[6]!="g__", paste ("g_",x[6], sep=""),
                     ifelse (x[5]!="f__",paste ("f_",x[5], sep=""),
                             ifelse (x[4]!="o__",paste ("o_",x[4], sep=""),
                                     ifelse (x[3]!="c__",paste ("c_",x[3], sep=""),
                                             ifelse (x[2]!="p__",paste ("p_",x[2], sep=""),
                                                     ifelse (x[1]!="k__",paste ("k_",x[1], sep=""),
                                                             "Unkown_Kingdom")
                                             )
                                     )
                             )
                     )
             )
  )
})

taxa<-cbind(taxa,detailed_hierachy)

taxa_table<-tax_table(taxa)
taxa_names(taxa_table)<-rownames(taxa)
taxa_table<-as.matrix(taxa_table)
colnames(taxa_table)<-colnames(taxa)

#Read the tree
tree=read_tree_greengenes('/Users/andrewmcleod/Library/Mobile Documents/com~apple~CloudDocs/Documents/PhD/Thesis/Aim 1 & 2 Results/Microbiome/SeqAligmenment/seqs_aligned_filtered.tree')


#Create the phyloseq container
rownames(mapfile)<-mapfile$SampleID
mapfile$SampleID
rownames(mapfile)
final<-phyloseq(otu_table(seqtab.nochim_table), sample_data(mapfile), taxa_table,tree)
final_raw<-final

#-------------------------------------------------------
# CONTAMINATION REMOVAL
#-------------------------------------------------------
#Create the phyloseq container
mapfilev0<-mapfile
rownames(mapfilev0)<-mapfilev0$SampleID

finalv0<-phyloseq(otu_table(seqtab.nochim_table), sample_data(mapfilev0), taxa_table,tree)
final_rawv0<-finalv0

# Filter table
#-------------------------------------------------------
otu_table_final<-otu_table(finalv0)
otu_table_final<-otu_table_final[,colSums(otu_table_final)>0]

#Samples gDNA
nothing_cont_max_subOTUs<-apply(
  otu_table_final[na.omit(match(rownames(mapfilev0)[which(mapfilev0$MCI_Y_N=="gDNA_Control")],rownames(otu_table_final))),],2,max)
otu_table_nothing<-matrix(rep(nothing_cont_max_subOTUs,nrow(otu_table_final)), nrow=nrow(otu_table_final), byrow=TRUE)
colnames(otu_table_nothing)<-colnames(otu_table_final)
rownames(otu_table_nothing)<-rownames(otu_table_final)

#Samples with PCR1
empty_cont_max_subOTUs<-apply(
  otu_table_final[na.omit(match(rownames(mapfile[which(mapfile$MCI_Y_N=="PCR1_Control"),]),rownames(otu_table_final))),],2,max)
otu_table_empty<-matrix(rep(empty_cont_max_subOTUs,nrow(otu_table_final)), nrow=nrow(otu_table_final), byrow=TRUE)
colnames(otu_table_empty)<-colnames(otu_table_final)
rownames(otu_table_empty)<-rownames(otu_table_final)


#Maximum contamination
contamination<-rbind(empty_cont_max_subOTUs, nothing_cont_max_subOTUs)
contamination_max<-apply(contamination,2,max)
otu_table_contamination<-matrix(rep(contamination_max,nrow(otu_table_final)), nrow=nrow(otu_table_final), byrow=TRUE)
colnames(otu_table_contamination)<-colnames(otu_table_final)
rownames(otu_table_contamination)<-rownames(otu_table_final)


t_otu_table_contamination<-t(otu_table_contamination)
t_otu_table_contamination<-t_otu_table_contamination[rowSums(t_otu_table_contamination)>0,]
tax_otu_environment<-merge(tax_table(final),t_otu_table_contamination,by=0,all.y=TRUE)
average<-apply(tax_otu_environment[,(ncol(tax_table(final))+2):ncol(tax_otu_environment)],1,mean)
stdev<-apply(tax_otu_environment[,(ncol(tax_table(final))+2):ncol(tax_otu_environment)],1,sd)
tax_otu_environment[,"average"]<-average
tax_otu_environment[,"stdev"]<-stdev
write.table(tax_otu_environment,
            file="/Users/andrewmcleod/Library/Mobile Documents/com~apple~CloudDocs/Documents/PhD/Thesis/Aim 1 & 2 Results/Microbiome/20210108/tax_otu_environmental_all_contamination.txt",
            sep="\t", row.names=FALSE, col.names=TRUE)

#Summarize by genus
phyloseq_environment<-phyloseq(otu_table_final, tax_table(final), tree, 
                               sample_data(mapfile[which(mapfile$MCI_Y_N=="PCR1_Control"|
                                                           mapfile$MCI_Y_N=="gDNA_Control"),]))

myTaxa = names(sort(taxa_sums(phyloseq_environment), 
                    decreasing = TRUE)[1:round(0.01*ncol(otu_table_contamination))])
ex1 = prune_taxa(myTaxa, phyloseq_environment)
#ex1g = tax_glom(ex1, "Genus")
sample_data_ex1<-sample_data(ex1)

pdf("/Users/andrewmcleod/Library/Mobile Documents/com~apple~CloudDocs/Documents/PhD/Thesis/Aim 1 & 2 Results/Microbiome/20210108/EnvironmentalContamination_tree_detailed_hierachy.pdf")
plot_tree(ex1, nodelabf=nodeplotblank, color="MCI_Y_N", ladderize=FALSE, shape="MCI_Y_N",
          label="detailed_hierachy", text.size=4, 
          size = "abundance")
dev.off()  


# Removed subOTUs that have less reads than the contamination control

#otu_table_final<-otu_table_final[,colSums(otu_table_final)>0]

otu_table_final_t<-t(otu_table_final)
smat = lapply(1:nrow(otu_table_final_t), function(i) {
  print(i)
  sort(as.numeric(otu_table_final_t[i, which(otu_table_final_t[i,] > 0)]), decreasing = TRUE)
})
leng = sapply(smat, length)
quantile(leng, seq(0,1,by=0.05))

#otu_table_contamination<-[rownames(otu_table_final_t)[which(leng>32)]%in%colnames(otu_table_contamination)[colSums(otu_table_contamination)>0],]<-0
otu_table_final_filter_OTUsincontamination<-otu_table_final-otu_table_contamination
colnames(otu_table_final_filter_OTUsincontamination)<-colnames(otu_table_final)
rownames(otu_table_final_filter_OTUsincontamination)<-rownames(otu_table_final)

#Remove the ids from the control samples
otu_table_final_filter_OTUsincontamination<-
  otu_table_final_filter_OTUsincontamination[-na.omit(match(c(
    rownames(mapfile[which(mapfile$MCI_Y_N=="PCR1_Control"),]),
    rownames(mapfile[which(mapfile$MCI_Y_N=="gDNA_Control"),])),
    rownames(otu_table_final_filter_OTUsincontamination))),]

#Make all the negative sequences 0
otu_table_final_filter_OTUsincontamination<-
  apply(otu_table_final_filter_OTUsincontamination,c(1,2),function(x){
    ifelse(x<0,0,x)})

#Remove all of those ESV that are in all samples 0
otu_table_final_filter_OTUsincontamination<-
  otu_table_final_filter_OTUsincontamination[,colSums(otu_table_final_filter_OTUsincontamination)>0]
dim(otu_table_final_filter_OTUsincontamination)

#Generate phyloseq container
otu_table_final_filter_OTUsincontamination<-
  otu_table(otu_table_final_filter_OTUsincontamination,taxa_are_rows = FALSE)

#Remove ESV per sample that are really close to the sequencing thresolhd (5 counts)
otu_table_final_filter_OTUsincontamination_belowthreshold<-
  otu_table_final_filter_OTUsincontamination[,apply(otu_table_final_filter_OTUsincontamination, 2, function(x){
    rr<-ifelse(all(as.numeric(x)<10), FALSE,TRUE)
    return(rr)
    })]

dim(otu_table_final_filter_OTUsincontamination_belowthreshold)	
# ~1555 subOTUs including the control were removed from the data

# Remove low abundance ESV
otu_table_abundance<-sweep(otu_table_final_filter_OTUsincontamination_belowthreshold,1,
                           rowSums(otu_table_final_filter_OTUsincontamination_belowthreshold),FUN="/")

otu_table_abundance[!is.finite(otu_table_abundance)]=0
otu_table_cleanup<-
  otu_table_final_filter_OTUsincontamination_belowthreshold[,apply(otu_table_abundance,2,function(x){
    ifelse (all(as.numeric(x)<0.01),FALSE,TRUE)})]


dim(otu_table_cleanup)	
# 50 241 subOTUs including the control were removed from the data

#Remove any sample that all their reads are below 10
otu_table_cleanup<-otu_table_cleanup[apply(otu_table_cleanup,1,function(x){ifelse(all(as.numeric(x)<10),FALSE,TRUE)}),]

otu_table_cleanup<-otu_table(otu_table_cleanup,taxa_are_rows = FALSE)
tax_split<-taxa_table

#dir.create("/Users/home/Dropbox/Projects/Lisa_Tussing/AndrewMedDiet")

smat = lapply(1:nrow(otu_table_cleanup), function(i) {
  sort(as.numeric(otu_table_cleanup[i, which(otu_table_cleanup[i,] > 0)]), decreasing = TRUE)
})
leng = sapply(smat, length)
otu_table_cleanup<-otu_table_cleanup[leng>1,]

otu_table_cleanup_picrust<-otu_table_cleanup
colnames_otu_table_cleanup_picrust<-dada2_seqs_combined[match(colnames(otu_table_cleanup_picrust),dada2_seqs_combined$SeqID),]
colnames(otu_table_cleanup_picrust)<-colnames_otu_table_cleanup_picrust[match(colnames_otu_table_cleanup_picrust[,"SeqID"],
                                                                              colnames(otu_table_cleanup_picrust)),"sequences"]
write.table(otu_table_cleanup_picrust,
            file="/Users/andrewmcleod/Library/Mobile Documents/com~apple~CloudDocs/Documents/PhD/Thesis/Aim 1 & 2 Results/Microbiome/20210108/dada2_table_cleanup.txt",
            sep="\t", row.names=TRUE, col.names=TRUE)


#Generate the new pyloseq file for normalization 

# Remove all the participants that do not have all their information
final<-phyloseq(otu_table_final_filter_OTUsincontamination,sample_data(mapfile), taxa_table,tree)

final_filtered = merge_phyloseq(otu_table_cleanup, sample_data(mapfile),tax_split,tree)

final_betadiversity = merge_phyloseq(otu_table(otu_table_final_filter_OTUsincontamination_belowthreshold, taxa_are_rows=FALSE),
                                     sample_data(mapfile),tax_split,tree)

# Create a ccs normalized final
featureData =data.frame(tax_table(final))
matrixData<-matrix(otu_table(final),ncol=ncol(otu_table(final)))
rownames(matrixData)<-rownames(otu_table(final))
colnames(matrixData)<-colnames(otu_table(final))
matrixData<-t(matrixData)
metadata<-sample_data(final)[match(colnames(matrixData),rownames(sample_data(final))), ]
metadata<-metadata[match(colnames(matrixData),rownames(metadata)),]
otus_metagenomeSeq<-newMRexperiment(matrixData, 
                                    phenoData = AnnotatedDataFrame(metadata), 
                                    featureData = AnnotatedDataFrame(featureData))

otus_metagenomeSeq_filter = filterData(otus_metagenomeSeq, present = 1, depth = 5) 
p = cumNormStatFast(otus_metagenomeSeq_filter)
otus_metagenomeSeq_filter <- cumNorm(otus_metagenomeSeq_filter, p =p) 
otus_metagenomeSeq_filter_nor = MRcounts(otus_metagenomeSeq_filter , norm = TRUE, log = FALSE)
matrixData_filter<-otus_metagenomeSeq_filter_nor
matrixData_filter<-apply(matrixData_filter,c(1,2),function(x){round(x,0)})
metadata_filter<-metadata[match(colnames(matrixData_filter),rownames(metadata)),]
final_mGnorm<-phyloseq(otu_table(matrixData_filter,taxa_are_rows=TRUE), 
                       sample_data(metadata_filter),tax_table(final), tree)

# Create a ccs normalized final_filtered
featureData =data.frame(tax_table(final_filtered))
matrixData<-matrix(otu_table(final_filtered),ncol=ncol(otu_table(final_filtered)))
rownames(matrixData)<-rownames(otu_table(final_filtered))
colnames(matrixData)<-colnames(otu_table(final_filtered))
matrixData<-t(matrixData)
metadata<-sample_data(final_filtered)[match(colnames(matrixData),rownames(sample_data(final_filtered))), ]
metadata<-metadata[match(colnames(matrixData),rownames(metadata)),]
otus_metagenomeSeq<-newMRexperiment(matrixData, 
                                    phenoData = AnnotatedDataFrame(metadata), 
                                    featureData = AnnotatedDataFrame(featureData))

otus_metagenomeSeq_filter = filterData(otus_metagenomeSeq, present = 1, depth = 5) 
p = cumNormStatFast(otus_metagenomeSeq_filter)
otus_metagenomeSeq_filter <- cumNorm(otus_metagenomeSeq_filter, p =p) 
otus_metagenomeSeq_filter_nor = MRcounts(otus_metagenomeSeq_filter , norm = TRUE, log = FALSE)
matrixData_filter<-otus_metagenomeSeq_filter_nor
matrixData_filter<-apply(matrixData_filter,c(1,2),function(x){round(x,0)})
metadata_filter<-metadata[match(colnames(matrixData_filter),rownames(metadata)),]
final_filtered_mGnorm<-phyloseq(otu_table(matrixData_filter,taxa_are_rows=TRUE), 
                       sample_data(metadata_filter),tax_table(final_filtered), tree)

# Abundance plots
#================================================================
#================================================================

#Create a directory to save the abundance plots
dir.create("/Users/andrewmcleod/Library/Mobile Documents/com~apple~CloudDocs/Documents/PhD/Thesis/Aim 1 & 2 Results/Microbiome/20210108/AbundancePlots")

otu_taxa_table<-merge(t(otu_table(final_filtered)),tax_table(final_filtered),by=0)
otu_taxa_table_mGnorm<-merge(otu_table(final_filtered_mGnorm),tax_table(final_filtered_mGnorm),by=0)

#Collapse by taxa hierarchy
otu_taxa_table[,"Phylum_all"]<-paste(otu_taxa_table$Kingdom,otu_taxa_table$Phylum, sep="_")
otu_taxa_table[,"Class_all"]<-paste(otu_taxa_table$Phylum_all, otu_taxa_table$Class,sep="_")
otu_taxa_table[,"Order_all"]<-paste(otu_taxa_table$Class_all, otu_taxa_table$Order,sep="_")
otu_taxa_table[,"Family_all"]<-paste(otu_taxa_table$Order_all, otu_taxa_table$Family,sep="_")
otu_taxa_table[,"Genus_all"]<-paste(otu_taxa_table$Family_all, otu_taxa_table$Genus,sep="_")
otu_taxa_table[,"Species_all"]<-paste(otu_taxa_table$Genus_all, otu_taxa_table$Species,sep="_")

otu_taxa_table_mGnorm[,"Phylum_all"]<-paste(otu_taxa_table_mGnorm$Kingdom,otu_taxa_table_mGnorm$Phylum, sep="_")
otu_taxa_table_mGnorm[,"Class_all"]<-paste(otu_taxa_table_mGnorm$Phylum_all, otu_taxa_table_mGnorm$Class,sep="_")
otu_taxa_table_mGnorm[,"Order_all"]<-paste(otu_taxa_table_mGnorm$Class_all, otu_taxa_table_mGnorm$Order,sep="_")
otu_taxa_table_mGnorm[,"Family_all"]<-paste(otu_taxa_table_mGnorm$Order_all, otu_taxa_table_mGnorm$Family,sep="_")
otu_taxa_table_mGnorm[,"Genus_all"]<-paste(otu_taxa_table_mGnorm$Family_all, otu_taxa_table_mGnorm$Genus,sep="_")
otu_taxa_table_mGnorm[,"Species_all"]<-paste(otu_taxa_table_mGnorm$Genus_all, otu_taxa_table_mGnorm$Species,sep="_")

#Summarize by taxa
phylum_table<-apply(otu_taxa_table[,2:(ncol(t(otu_table(final_filtered)))+1)],2,function(x){
  tapply(as.numeric(x),otu_taxa_table$Phylum_all,sum)
})

phylum_table_mGnorm<-apply(otu_taxa_table_mGnorm[,2:(ncol(otu_table(final_filtered_mGnorm))+1)],2,function(x){
  tapply(as.numeric(x),otu_taxa_table_mGnorm$Phylum_all,sum)
})

class_table<-apply(otu_taxa_table[,2:(ncol(t(otu_table(final_filtered)))+1)],2,function(x){
  tapply(as.numeric(x),otu_taxa_table$Class_all,sum)
})
order_table<-apply(otu_taxa_table[,2:(ncol(t(otu_table(final_filtered)))+1)],2,function(x){
  tapply(as.numeric(x),otu_taxa_table$Order_all,sum)
})

family_table<-apply(otu_taxa_table[,2:(ncol(t(otu_table(final_filtered)))+1)],2,function(x){
  tapply(as.numeric(x),otu_taxa_table$Family_all,sum)
})

genus_table<-apply(otu_taxa_table[,2:(ncol(t(otu_table(final_filtered)))+1)],2,function(x){
  tapply(as.numeric(x),otu_taxa_table$Genus_all,sum)
})

genus_table_mGnorm<-apply(otu_taxa_table_mGnorm[,2:(ncol(otu_table(final_filtered_mGnorm))+1)],2,function(x){
  tapply(as.numeric(x),otu_taxa_table_mGnorm$Genus_all,sum)
})

species_table<-apply(otu_taxa_table[,2:(ncol(t(otu_table(final_filtered)))+1)],2,function(x){
  tapply(as.numeric(x),otu_taxa_table$Species_all,sum)
})
hierarchy_table<-apply(otu_taxa_table[,2:(ncol(t(otu_table(final_filtered)))+1)],2,function(x){
  tapply(as.numeric(x),otu_taxa_table$detailed_hierachy,sum)
})

# Abundance by location and taxa
#----------------------------------------------------------------------------------------------------
# By phylum

phylum_map<-merge(t(phylum_table),sample_data(final_filtered),by=0)
phylum_abundance<-apply(phylum_map[,2:(nrow(phylum_table)+1)],2,function(x){
  tapply(as.numeric(x),phylum_map$MCI_Y_N,sum)
})
phylum_abundance<-t(phylum_abundance)

write.table(phylum_table,
            file="/Users/andrewmcleod/Library/Mobile Documents/com~apple~CloudDocs/Documents/PhD/Thesis/Aim 1 & 2 Results/Microbiome/20210108/AbundancePlots/phylum_table.txt",
            sep="\t", col.names = TRUE,row.names = TRUE)
phylum_map_2<-apply(phylum_map,2,as.character)
write.table(phylum_map_2,
            file="/Users/andrewmcleod/Library/Mobile Documents/com~apple~CloudDocs/Documents/PhD/Thesis/Aim 1 & 2 Results/Microbiome/20210108/AbundancePlots/phylum_map.txt",
            sep="\t", col.names = TRUE,row.names = TRUE)
write.table(phylum_abundance,
            file="/Users/andrewmcleod/Library/Mobile Documents/com~apple~CloudDocs/Documents/PhD/Thesis/Aim 1 & 2 Results/Microbiome/20210108/AbundancePlots/phylum_abundance.txt",
            sep="\t", col.names = TRUE,row.names = TRUE)

phylum_map_percentage<-phylum_map[,grep("Bacteria_",colnames(phylum_map))]/rowSums(phylum_map[,grep("Bacteria_",colnames(phylum_map))])
phylum_map_melt<-melt(data.frame(cbind(phylum_map, phylum_map_percentage)), 
                      measure.vars=colnames(phylum_map)[grep("Bacteria_",colnames(phylum_map))])

phylum_map_melt<-phylum_map_melt
phylum_map_melt$variable<-gsub("Bacteria_","",phylum_map_melt$variable)
colnames_to_use<-tapply(phylum_map_melt$value,phylum_map_melt$variable, function(x){
  sum(as.numeric(x)>0.005)>0.1*length(x)})

# Genus
genus_map_mGnorm<-merge(t(genus_table_mGnorm),sample_data(final_filtered_mGnorm),by=0)
genus_abundance_mGnorm<-apply(genus_map_mGnorm[,2:(nrow(genus_table_mGnorm)+1)],2,function(x){
  tapply(as.numeric(x),genus_map_mGnorm$MCI_Y_N,sum)
})
genus_abundance_mGnorm<-t(genus_abundance_mGnorm)

write.table(genus_table_mGnorm,
            file="/Users/andrewmcleod/Library/Mobile Documents/com~apple~CloudDocs/Documents/PhD/Thesis/Aim 1 & 2 Results/Microbiome/20210108/AbundancePlots/genus_table_mGnorm.txt",
            sep="\t", col.names = TRUE,row.names = TRUE)
genus_map_mGnorm_2<-apply(genus_map_mGnorm,2,as.character)
write.table(genus_map_mGnorm_2,
            file="/Users/andrewmcleod/Library/Mobile Documents/com~apple~CloudDocs/Documents/PhD/Thesis/Aim 1 & 2 Results/Microbiome/20210108/AbundancePlots/genus_map_mGnorm.txt",
            sep="\t", col.names = TRUE,row.names = TRUE)
write.table(genus_abundance_mGnorm,
            file="/Users/andrewmcleod/Library/Mobile Documents/com~apple~CloudDocs/Documents/PhD/Thesis/Aim 1 & 2 Results/Microbiome/20210108/AbundancePlots/genus_abundance_mGnorm.txt",
            sep="\t", col.names = TRUE,row.names = TRUE)

genus_map_percentage_mGnorm<-genus_map_mGnorm[,grep("Bacteria_",colnames(genus_map_mGnorm))]/
  rowSums(genus_map_mGnorm[,grep("Bacteria_",colnames(genus_map_mGnorm))])
genus_map_mGnorm_melt<-melt(cbind(genus_map_mGnorm, genus_map_percentage_mGnorm), 
                      measure.vars=colnames(genus_map_mGnorm)[grep("Bacteria_",colnames(genus_map_mGnorm))])

genus_map_mGnorm_melt<-genus_map_mGnorm_melt
genus_map_mGnorm_melt$variable<-gsub("Bacteria_","",genus_map_mGnorm_melt$variable)
colnames_to_use<-tapply(genus_map_mGnorm_melt$value,genus_map_mGnorm_melt$variable, function(x){
  sum(as.numeric(x)>0.005)>0.1*length(x)})


pdf(file ='/Users/andrewmcleod/Library/Mobile Documents/com~apple~CloudDocs/Documents/PhD/Thesis/Aim 1 & 2 Results/Microbiome/20210108/AbundancePlots/PhylumvsPie.pdf')  
library(grid)

phylum_abundance_proportions<-100*sweep(phylum_abundance,2,FUN ="/",apply(phylum_abundance,2,sum))
phylum_abundance_proportions<-phylum_abundance_proportions[apply(phylum_abundance_proportions,1,function(x){
  ifelse(sum(as.numeric(x)>=0.001)>=0.1*ncol(phylum_abundance_proportions),TRUE,FALSE)}),]
Other<-100-apply(phylum_abundance_proportions,2,function(x){sum(as.numeric(x))})
Other[Other<0]<-0
phylum_abundance_proportions<-rbind(phylum_abundance_proportions,Other)
phylum_abundance_melt<-melt(phylum_abundance_proportions)
#phylum_abundance_melt$Phylum<-factor(phylum_abundance_melt$Var1, 
#                                     level=names(ord_phylum)[order(as.numeric(ord_phylum),decreasing=FALSE)])

col_pal<-c("Archaea_Euryarchaeota"=viridisLite::plasma (1,begin=1,end=1), #Archea
           "Bacteria_Synergistetes"=viridisLite::plasma (1,begin=0.9,end=0.9), # Deferri
           "Bacteria_Actinobacteria"=viridisLite::plasma (1,begin=0.8,end=0.8), #Actino
           "Bacteria_Bacteroidetes"=viridisLite::plasma (1,begin=0.5,end=0.5), # bacter
           "Bacteria_p__"=viridisLite::viridis (1,begin=0.1,end=0.1), # p
           "Bacteria_Firmicutes"=viridisLite::plasma (1,begin=0.3,end=0.3),
           "Bacteria_Tenericutes"=viridisLite::plasma (1,begin=0.2,end=0.2), # Teneri
           "Bacteria_Verrucomicrobia"=viridisLite::viridis (1,begin=0.8,end=0.8), # Verrucomicrobia
           "Bacteria_Proteobacteria"=viridisLite::viridis (1,begin=0.6,end=0.6), #Proteo
           "Bacteria_Kiritimatiellaeota"=viridisLite::viridis (1,begin=0.5,end=0.5), #Kiritu
           "Bacteria_Fusobacteria"=viridisLite::viridis (1,begin=0.4,end=0.4), #Fuso
           "Bacteria_Cyanobacteria"=viridisLite::viridis (1,begin=0.25,end=0.25),
           "Other"="grey",# Other
           "k___p__"="black") 

#text_cases <- textGrob("Cases", gp=gpar(fontsize=13, fontface="bold"))
#text_control <- textGrob("Controls", gp=gpar(fontsize=13, fontface="bold",colour="red"))
p = ggplot(phylum_abundance_melt, aes(x = "", y = value, fill =Var1, show.legend=FALSE))
p = p + geom_bar(aes(color=Var1, fill=Var1),stat="identity", position="stack",colour="white")+		
  theme_bw() + ylab("Proportions") + #scale_fill_viridis(discrete = TRUE,direction = 1)+
  xlab("")+ scale_fill_manual(values=col_pal)+
  guides(fill = guide_legend(reverse = TRUE, keywidth = 1, keyheight = 1)) +
  theme(text = element_text(size = 12)) + 
  theme(axis.text.x=element_text(angle = 90, hjust = 1))+
  coord_polar("y", start=0)+
  theme(axis.title.x=element_blank(),
        axis.text.x=element_blank(),
        axis.ticks.x=element_blank(),
        axis.line.x = element_line(colour = "white"))+
  labs(x = NULL, y = NULL, fill = NULL)+
  theme_classic() + 
  theme(axis.line = element_blank(),
        axis.text = element_blank(),
        axis.ticks = element_blank())+
  facet_wrap(~Var2, ncol=2)
print(p)
dev.off()

# By Phylum with normalized data
phylum_map_mGnorm<-merge(t(phylum_table_mGnorm),sample_data(final_filtered_mGnorm),by=0)
phylum_abundance_mGnorm<-apply(phylum_map_mGnorm[,2:(nrow(phylum_table_mGnorm)+1)],2,function(x){
  tapply(as.numeric(x),phylum_map_mGnorm$MCI_Y_N,sum)
})

phylum_abundance_mGnorm2<-apply(phylum_map_mGnorm[,2:(nrow(phylum_table_mGnorm)+1)],2,function(x){
  tapply(as.numeric(x),phylum_map_mGnorm$MCI_Y_N,function(x){
    sum(x)/length(x)})})

phylum_abundance_mGnorm<-t(phylum_abundance_mGnorm)

write.table(phylum_table_mGnorm,
            file="/Users/andrewmcleod/Library/Mobile Documents/com~apple~CloudDocs/Documents/PhD/Thesis/Aim 1 & 2 Results/Microbiome/20210108/AbundancePlots/phylum_table_mGnorm.txt",
            sep="\t", col.names = TRUE,row.names = TRUE)
phylum_map_mGnorm_2<-apply(phylum_map_mGnorm,2,as.character)
write.table(phylum_map_mGnorm_2,
            file="/Users/andrewmcleod/Library/Mobile Documents/com~apple~CloudDocs/Documents/PhD/Thesis/Aim 1 & 2 Results/Microbiome/20210108/AbundancePlots/phylum_map_mGnorm.txt",
            sep="\t", col.names = TRUE,row.names = TRUE)
write.table(phylum_abundance_mGnorm,
            file="/Users/andrewmcleod/Library/Mobile Documents/com~apple~CloudDocs/Documents/PhD/Thesis/Aim 1 & 2 Results/Microbiome/20210108/AbundancePlots/phylum_abundance_mGnorm.txt",
            sep="\t", col.names = TRUE,row.names = TRUE)

phylum_map_percentage_mGnorm<-phylum_map_mGnorm[,grep("Bacteria_",colnames(phylum_map_mGnorm))]/
  rowSums(phylum_map_mGnorm[,grep("Bacteria_",colnames(phylum_map_mGnorm))])
phylum_map_mGnorm_melt<-melt(data.frame(cbind(phylum_map_mGnorm, phylum_map_percentage_mGnorm)), 
                      measure.vars=colnames(phylum_map_mGnorm)[grep("Bacteria_",colnames(phylum_map_mGnorm))])

phylum_map_mGnorm_melt<-phylum_map_mGnorm_melt
phylum_map_mGnorm_melt$variable<-gsub("Bacteria_","",phylum_map_mGnorm_melt$variable)
colnames_to_use<-tapply(phylum_map_mGnorm_melt$value,phylum_map_mGnorm_melt$variable, function(x){
  sum(as.numeric(x)>0.005)>0.1*length(x)})


#Stacked Bar Plot of Phylum Relative Abundance by MCI Status

phylum_abundance_proportions_mGnorm<-100*sweep(phylum_abundance_mGnorm,2,FUN ="/",apply(phylum_abundance_mGnorm,2,sum))
phylum_abundance_proportions_mGnorm<-phylum_abundance_proportions_mGnorm[apply(phylum_abundance_proportions_mGnorm,1,function(x){
  ifelse(sum(as.numeric(x)>=0.001)>=0.1*ncol(phylum_abundance_proportions_mGnorm),TRUE,FALSE)}),]
Other<-100-apply(phylum_abundance_proportions_mGnorm,2,function(x){sum(as.numeric(x))})
Other[Other<0]<-0
phylum_abundance_proportions_mGnorm<-rbind(phylum_abundance_proportions_mGnorm,Other)
phylum_abundance_mGnorm_melt<-melt(phylum_abundance_proportions_mGnorm)
#phylum_abundance_melt$Phylum<-factor(phylum_abundance_melt$Var1, 
#                                     level=names(ord_phylum)[order(as.numeric(ord_phylum),decreasing=FALSE)])

pdf(file ='/Users/andrewmcleod/Library/Mobile Documents/com~apple~CloudDocs/Documents/PhD/Thesis/Aim 1 & 2 Results/Microbiome/20221006/AbundancePlots/Phylum_mGnormvsBarv2.pdf')  

col_pal<-c("Archaea_Euryarchaeota"=viridisLite::plasma (1,begin=1,end=1), #Archea
           "Bacteria_Actinobacteria"=viridisLite::plasma (1,begin=0.8,end=0.8), #Actino
           "Bacteria_Bacteroidetes"=viridisLite::plasma (1,begin=0.5,end=0.5), # bacter
           "Bacteria_p__"=viridisLite::viridis (1,begin=0.1,end=0.1), # p
           "Bacteria_Firmicutes"=viridisLite::plasma (1,begin=0.3,end=0.3),
           "Bacteria_Verrucomicrobia"=viridisLite::viridis (1,begin=0.8,end=0.8), # Verrucomicrobia
           "Bacteria_Proteobacteria"=viridisLite::viridis (1,begin=0.6,end=0.6))# Other


p <- ggplot(phylum_abundance_mGnorm_melt, aes(x = Var2, y = value, fill=Var1))+
  geom_col(aes(fill = Var1), width = 0.7)+
  labs(title="Phylum Relative Abundance", y="Relative Abundance", x="MCI: Yes(Y) or No(N)")+
  scale_x_discrete(limits=c("Y","N"))+
  scale_fill_manual(values=col_pal, name = "Phylum")
p
dev.off()

# By hierachy
hierarchy_map<-merge(t(hierarchy_table),sample_data(final_filtered),by=0)
hierarchy_abundance<-apply(hierarchy_map[,2:(nrow(hierarchy_table)+1)],2,function(x){
  tapply(as.numeric(x),hierarchy_map$MCI_Y_N,sum)
})
hierarchy_abundance<-t(hierarchy_abundance)

write.table(hierarchy_table,
            file="/Users/andrewmcleod/Library/Mobile Documents/com~apple~CloudDocs/Documents/PhD/Thesis/Aim 1 & 2 Results/Microbiome/20210108/AbundancePlots/hierarchy_table.txt",
            sep="\t", col.names = TRUE,row.names = FALSE)
hierarchy_map_2<-apply(hierarchy_map,2,as.character)
write.table(hierarchy_map_2,
            file="/Users/andrewmcleod/Library/Mobile Documents/com~apple~CloudDocs/Documents/PhD/Thesis/Aim 1 & 2 Results/Microbiome/20210108/AbundancePlots/hierarchy_map.txt",
            sep="\t", col.names = TRUE,row.names = FALSE)
write.table(hierarchy_abundance,
            file="/Users/andrewmcleod/Library/Mobile Documents/com~apple~CloudDocs/Documents/PhD/Thesis/Aim 1 & 2 Results/Microbiome/20210108/AbundancePlots/hierarchy_abundance.txt",
            sep="\t", col.names = TRUE,row.names = FALSE)

#==================================================================================
#==================================================================================
# Alpha Diversity
#==================================================================================
#==================================================================================

# Plot richeness as a function of different values
#==================================================================================
dir.create('/Users/andrewmcleod/Library/Mobile Documents/com~apple~CloudDocs/Documents/PhD/Thesis/Aim 1 & 2 Results/Microbiome/20210108/RichnessPlots')

# Normalized data
featureData =data.frame(tax_table(final))
matrixData<-matrix(otu_table(final),ncol=ncol(otu_table(final)))
rownames(matrixData)<-rownames(otu_table(final))
colnames(matrixData)<-colnames(otu_table(final))
smat = lapply(1:nrow(matrixData), function(i) {
  sort(matrixData[i, which(matrixData[i,] > 0)], 
       decreasing = TRUE)})
leng = sapply(smat, length)
rownames(matrixData)[leng<=1]
ids2remove_ESV<-c()
matrixData<-t(matrixData)
matrixData<-matrixData[,!colnames(matrixData)%in%ids2remove_ESV]
metadata<-sample_data(final)[match(colnames(matrixData),rownames(sample_data(final))), ]
metadata<-metadata[match(colnames(matrixData),rownames(metadata)),]
otus_metagenomeSeq<-newMRexperiment(matrixData, 
                                    phenoData = AnnotatedDataFrame(metadata), 
                                    featureData = AnnotatedDataFrame(featureData))

otus_metagenomeSeq_filter = filterData(otus_metagenomeSeq, present = 1, depth = 5) 
p = cumNormStatFast(otus_metagenomeSeq_filter)
otus_metagenomeSeq_filter <- cumNorm(otus_metagenomeSeq_filter, p =p) 
otus_metagenomeSeq_filter_nor = MRcounts(otus_metagenomeSeq_filter , norm = TRUE, log = FALSE)
matrixData_filter<-otus_metagenomeSeq_filter_nor
matrixData_filter<-apply(matrixData_filter,c(1,2),function(x){round(x,0)})
metadata_filter<-metadata[match(colnames(matrixData_filter),rownames(metadata)),]

final_mGnorm<-phyloseq(otu_table(matrixData_filter,taxa_are_rows=TRUE), 
                       sample_data(metadata_filter),tax_table(final), tree)

otu_table_clean_mGnorm<-otu_table(final_mGnorm)
tax_table_clean_mGnorm<-tax_table(final_mGnorm)
tax_otu_clean_mGnorm<-merge(tax_table_clean_mGnorm, otu_table_clean_mGnorm, by=0)

richness=estimate_richness(final_mGnorm, split = TRUE, 
                           measures = c("Shannon", "InvSimpson", "Chao1"))
richness=data.frame(sample_data(final_mGnorm),
                    richness,stringsAsFactors=FALSE)
richness_pvalues<-c()

demovariables_dis<-c("MCI_Y_N")

richness<-richness[order(richness$SampleID,richness$MCI_Y_N),]
richness_pvalues<-c()
richness_pvalues_adonis<-c()
mood_adonis_binary<-c("MCI_Y_N")
perm <- how(nperm = 2000)

richness_pvalues_adonis<-c()
for (imood in mood_adonis_binary){
  summary<-adonis2(richness$Chao1~get(imood),data=richness, permutations = 2000)
  pvalue=summary[is.finite(summary[,5]),5]
  richness_pvalues_adonis<-	rbind(richness_pvalues_adonis,
                                  cbind(Method="Chao1",
                                        Variable=imood, pvalue))
  
  summary<-adonis2(richness$Shannon~get(imood),data=richness, permutations = 2000)
  pvalue=summary[is.finite(summary[,5]),5]
  richness_pvalues_adonis<-	rbind(richness_pvalues_adonis,
                                  cbind(Method="Shannon",
                                        Variable=imood, pvalue))
  
  summary<-adonis2(richness$InvSimpson~get(imood),data=richness, permutations = 2000)
  pvalue=summary[is.finite(summary[,5]),5]
  richness_pvalues_adonis<-	rbind(richness_pvalues_adonis,
                                  cbind(Method="InvSimpson",
                                              Variable=imood, pvalue))
  
}
richness_pvalues_adonis_binary<-richness_pvalues_adonis
write.table(richness_pvalues_adonis_binary, 
            file='/Users/andrewmcleod/Library/Mobile Documents/com~apple~CloudDocs/Documents/PhD/Thesis/Aim 1 & 2 Results/Microbiome/20210108/RichnessPlots/richness_pvalues_factor_notcorrected.txt', 
            sep="\t", row.names=FALSE)


richness_melt<-melt(richness, measure.vars=c("Chao1","Shannon","InvSimpson"))
pdf(file="/Users/andrewmcleod/Library/Mobile Documents/com~apple~CloudDocs/Documents/PhD/Thesis/Aim 1 & 2 Results/Microbiome/20210108/RichnessPlots/MCI_Y_N.pdf")
p = ggplot(data=richness_melt, aes(x = MCI_Y_N , y = value, fill = MCI_Y_N , show.legend=FALSE))
p = p + geom_point(position=position_dodge(width=0.75), aes(color=MCI_Y_N , fill=MCI_Y_N ),stat="identity")+		
  theme_bw()
p = p + theme(text = element_text(size = 20)) + theme(axis.text.x=element_text(angle = 90, hjust = 1))+
  geom_boxplot(aes(color=MCI_Y_N , alpha=0.05,fill=MCI_Y_N))+
  scale_fill_viridis(discrete=TRUE,alpha=0.05, begin=0.2, end=0.7, option="A")+
  scale_color_viridis(discrete=TRUE, end=0.7,begin=0.2, option="A")+
  facet_wrap(~variable,scales = "free")+
  theme(legend.position="none")+
  ylab("Index") +xlab("")+
  theme(axis.title.x = element_blank()) 
  #scale_x_discrete(labels=c("0" = "NG", "1" = "G"))
print(p)
dev.off()
#===================================================================================  
#----------------------------------------------------------------------------------
# BETA-DIVERSITY
#===================================================================================  
#----------------------------------------------------------------------------------

dir.create('/Users/andrewmcleod/Library/Mobile Documents/com~apple~CloudDocs/Documents/PhD/Thesis/Aim 1 & 2 Results/Microbiome/20210108/BetaDiversity/')

# Calculate Unifrac distances  
#===================================================================================  
#----------------------------------------------------------------------------------

#Rarefaction
#===================================================================================
S <- specnumber(t(otu_table(final_betadiversity))) # observed number of species
raremax <- min(colSums(otu_table(final_betadiversity)))
Srare <- rarefy(t(otu_table(final_betadiversity)), raremax)
plot(S, Srare, xlab = "Observed No. of Species", ylab = "Rarefied No. of Species")
abline(0, 1)
dev.off()
rarecurve(otu_table(final_betadiversity), step = 20, sample = raremax, col = "blue", cex = 0.6,label = TRUE)
final_even500= rarefy_even_depth(final_betadiversity, replace=TRUE,trimOTUs=TRUE,sample.size=10000,rngseed=711)
metadata<-sample_data(final_even500)
#metadata<-metadata[which(metadata$group!="Contr")]
final_even500=phyloseq(otu_table(final_even500),metadata,tax_table(final_even500),tree)
dev.off()
#sample_data(final_even500)<-sample_data(final_even500)[which(sample_data(final_even500)[,"Visit"]==2),]
unifrac_weighted_normalized=UniFrac(final_even500, weighted=TRUE, normalized=TRUE, parallel=FALSE, 
                                    fast=TRUE)

unifrac_weighted_nonnormalized=UniFrac(final_even500, weighted=TRUE, normalized=FALSE, parallel=FALSE, 
                                       fast=TRUE)
unifrac_unweighted_nonnormalized=UniFrac(final_even500, weighted=FALSE, normalized=FALSE, parallel=FALSE, 
                                         fast=TRUE)           
unifrac_unweighted_normalized=UniFrac(final_even500, weighted=FALSE, normalized=TRUE, parallel=FALSE, 
                                      fast=TRUE)  

unifrac_weighted_normalized_v0<-unifrac_weighted_normalized
unifrac_weighted_nonnormalized_v0<-unifrac_weighted_nonnormalized
unifrac_unweighted_normalized_v0<-unifrac_unweighted_normalized
unifrac_unweighted_nonnormalized_v0<-unifrac_unweighted_nonnormalized

data_adonis=data.frame(sample_data(final_even500), stringsAsFactors=FALSE)

summary<-adonis(unifrac_weighted_normalized~MCI_Y_N,
                data=data_adonis)

betadiversity_pvalues_adonis<-cbind(Method="unifrac_weighted_normalized", 
                                    Comparison=c("MCI_Y_N"),
                                    pvalue=summary[[1]][6][1,1])

summary<-adonis(unifrac_weighted_nonnormalized~MCI_Y_N,
                data=data_adonis)
betadiversity_pvalues_adonis<-rbind(betadiversity_pvalues_adonis,
                                    cbind(Method="unifrac_weighted_nonnormalized", 
                                    Comparison=c("MCI_Y_N"),
                                    pvalue=summary[[1]][6][1,1]))


summary<-adonis(unifrac_unweighted_normalized~MCI_Y_N,
                data=data_adonis)
betadiversity_pvalues_adonis<-rbind(betadiversity_pvalues_adonis,
                                    cbind(Method="unifrac_unweighted_normalized", 
                                          Comparison=c("MCI_Y_N"),
                                          pvalue=summary[[1]][6][1,1]))

summary<-adonis(unifrac_unweighted_nonnormalized~MCI_Y_N,
                data=data_adonis)
betadiversity_pvalues_adonis<-rbind(betadiversity_pvalues_adonis,
                                    cbind(Method="unifrac_unweighted_nonnormalized", 
                                          Comparison=c("MCI_Y_N"),
                                          pvalue=summary[[1]][6][1,1]))

final_filtered=phyloseq(otu_table(final_filtered),metadata,tax_table(final_filtered),tree)
featureData =data.frame(tax_table(final_filtered))
matrixData<-matrix(otu_table(final_filtered),ncol=ncol(otu_table(final_filtered)))
rownames(matrixData)<-rownames(otu_table(final_filtered))
colnames(matrixData)<-colnames(otu_table(final_filtered))
matrixData<-matrixData[match(rownames(metadata),rownames(matrixData)), match(rownames(featureData), colnames(matrixData))]

matrixData<-t(matrixData)
otus_metagenomeSeq<-newMRexperiment(matrixData, 
                                    phenoData = AnnotatedDataFrame(metadata), 
                                    featureData = AnnotatedDataFrame(featureData))

otus_metagenomeSeq_filter = filterData(otus_metagenomeSeq, present = 1, depth = 10) 
p = cumNormStatFast(otus_metagenomeSeq_filter)
otus_metagenomeSeq_filter <- cumNorm(otus_metagenomeSeq_filter, p =p) 
otus_metagenomeSeq_filter_nor = MRcounts(otus_metagenomeSeq_filter , norm = TRUE, log = FALSE)
matrixData_filter<-otus_metagenomeSeq_filter_nor
matrixData_filter<-apply(matrixData_filter,c(1,2),function(x){round(x,0)})
metadata_filter<-metadata[ match(colnames(matrixData_filter),rownames(metadata)),]

final_mGnorm<-phyloseq(otu_table(matrixData_filter,taxa_are_rows=TRUE), sample_data(metadata_filter),tax_table(final_filtered), tree)
final_mGnorm_function<-final_mGnorm
data_adonis=data.frame(sample_data(final_mGnorm), stringsAsFactors=FALSE)

summary<-adonis(t(otu_table(final_mGnorm))~MCI_Y_N, data=data_adonis,method="bray",
                permutations = perm)

betadiversity_pvalues_adonis<-	rbind(betadiversity_pvalues_adonis,
                                     cbind(Method="Bray-Curtis", Comparison=c("MCI_Y_N"),
                                           pvalue=summary[[1]][6][1,1]))

perm <- how(nperm = 2000)
summary<-adonis(t(otu_table(final_mGnorm))~MCI_Y_N, data=data_adonis, method="jaccard",
                permutations = perm)
betadiversity_pvalues_adonis<-	rbind(betadiversity_pvalues_adonis,
                                     cbind(Method="Jaccard", 
                                           Comparison=c("MCI_Y_N"),
                                           pvalue=summary[[1]][6][1,1]))

write.table(betadiversity_pvalues_adonis, 
            file='/Users/andrewmcleod/Library/Mobile Documents/com~apple~CloudDocs/Documents/PhD/Thesis/Aim 1 & 2 Results/Microbiome/20210108/RichnessPlots/betadiversity_pvalues_adonis.txt', 
            sep="\t", row.names=FALSE)


pdf(file="/Users/andrewmcleod/Library/Mobile Documents/com~apple~CloudDocs/Documents/PhD/Thesis/Aim 1 & 2 Results/Microbiome/20210108/BetaDiversity/UniFrac_Unweigthed_Normalized_MCI_Y_N.pdf")
metadata[,"MCI_Y_N"]<-as.factor(t(metadata[,"MCI_Y_N"]))
metadata[,"NewMoca"]<-as.factor(t(metadata[,"NewMoca"]))
final_even500=phyloseq(otu_table(final_even500),metadata,tax_table(final_even500),tree)
unweighted_u.pco2 = ordinate(final_even500, method = "PCoA",
                             distance = unifrac_unweighted_normalized)
p2.2 = plot_ordination(final_even500, unweighted_u.pco2, type = "samples", 
                       shape = "MCI_Y_N", color="MCI_Y_N",label="Participant")
p2.2 + theme_bw() + theme(text = element_text(size = 20)) + geom_point(size = 4) + 
  #guides(color = guide_legend(order=2, override.aes = list(shape = "__", size = 8)))+
  scale_fill_viridis(option="C",direction=1, begin=0.2, end=0.8, discrete = TRUE)+
  scale_color_viridis(option="C",direction= 1, begin=0.2, end=0.8, discrete = TRUE)+
  stat_ellipse(aes(color=MCI_Y_N, fill=MCI_Y_N))
dev.off()

pdf(file="/Users/andrewmcleod/Library/Mobile Documents/com~apple~CloudDocs/Documents/PhD/Thesis/Aim 1 & 2 Results/Microbiome/20210108/BetaDiversity/UniFrac_weigthed_Normalized_MCI_Y_N.pdf")
final_even500=phyloseq(otu_table(final_even500),metadata,tax_table(final_even500),tree)
weighted_u.pco2 = ordinate(final_even500, method = "PCoA",
                           distance = unifrac_weighted_normalized)
p2.2 = plot_ordination(final_even500, weighted_u.pco2, type = "samples", 
                       shape = "MCI_Y_N", color="MCI_Y_N",label="Participant")
p2.2 + theme_bw() + theme(text = element_text(size = 20)) + geom_point(size = 4) + 
  #guides(color = guide_legend(order=2, override.aes = list(shape = "__", size = 8)))+
  scale_fill_viridis(option="C",direction=1, begin=0.2, end=0.8, discrete = TRUE)+
  scale_color_viridis(option="C",direction= 1, begin=0.2, end=0.8, discrete = TRUE)+
  stat_ellipse(aes(color=MCI_Y_N, fill=MCI_Y_N))
dev.off()

pdf(file="/Users/andrewmcleod/Library/Mobile Documents/com~apple~CloudDocs/Documents/PhD/Thesis/Aim 1 & 2 Results/Microbiome/20210108/BetaDiversity/UniFrac_Unweigthed_NonNormalized_Proximity_NMDS.pdf")
final_even500=phyloseq(otu_table(final_even500),metadata,tax_table(final_even500),tree)
unweighted_u.pco2 = ordinate(final_even500, method = "NMDS",
                             distance = unifrac_unweighted_nonnormalized)
p2.2 = plot_ordination(final_even500, unweighted_u.pco2, type = "samples", 
                       shape = "MCI_Y_N", color="MCI_Y_N",label="Participant")
p2.2 + theme_bw() + theme(text = element_text(size = 15)) + geom_point(size = 3) + 
  #guides(color = guide_legend(order=2, override.aes = list(shape = "__", size = 8)))+
  scale_fill_viridis(option="C",direction=1, begin=0.2, end=0.8, discrete = TRUE)+
  scale_color_viridis(option="C",direction= 1, begin=0.2, end=0.8, discrete = TRUE)+
stat_ellipse(aes(color=MCI_Y_N, fill=MCI_Y_N))
dev.off()

#PCoA of beta-diversity (Jaccard)

pdf(file="/Users/andrewmcleod/Library/Mobile Documents/com~apple~CloudDocs/Documents/PhD/Thesis/Aim 1 & 2 Results/Microbiome/20210108/BetaDiversity/Jaccard_PCoA.pdf")
final_even500=phyloseq(otu_table(final_even500),metadata,tax_table(final_even500),tree)
bray.pcoa = ordinate(final_even500, method = "PCoA", distance = "jaccard")
p2.2 = plot_ordination(final_even500, bray.pcoa, type = "samples", 
                       shape = "MCI_Y_N", color="MCI_Y_N", label="Participant")
p2.2 + theme_bw() + theme(text = element_text(size = 20)) + geom_point(size = 4) + 
  #guides(color = guide_legend(order=2, override.aes = list(shape = "__", size = 8)))+
  scale_fill_viridis(option="C",begin=0.2, end=0.8,discrete=TRUE,direction=1)+
  scale_color_viridis(option="C",begin=0.2, end=0.8, discrete=TRUE,direction= 1)+
  stat_ellipse(aes(color=MCI_Y_N, fill=MCI_Y_N))
dev.off()

#NMDS of beta-diversity (Jaccard)

pdf(file="/Users/andrewmcleod/Library/Mobile Documents/com~apple~CloudDocs/Documents/PhD/Thesis/Aim 1 & 2 Results/Microbiome/BetaDiversity/Jaccard_NMDS.pdf",
    width=6, height=5)
bray.pcoa = ordinate(final_mGnorm, method = "NMDS", distance = "jaccard")
p2.2 = plot_ordination(final_mGnorm, bray.pcoa, type = "samples", 
                       shape = "MCI_Y_N", color="MCI_Y_N",label="MCI_Y_N")
p2.2 + theme_bw() + theme(text = element_text(size = 20)) + geom_point(size = 3) + 
  #guides(color = guide_legend(order=2, override.aes = list(shape = "__", size = 8)))+
  scale_fill_viridis(option="C",discrete=TRUE,begin=0.2, end=0.8,direction=1)+
  scale_color_viridis(option="C", discrete=TRUE,begin=0.2, end=0.8,direction= 1)+
  stat_ellipse(aes(color=MCI_Y_N, fill=MCI_Y_N))
dev.off()

#PCoA of beta-diversity (bray-curtis)
#===================================================================================
pdf(file="/Users/andrewmcleod/Library/Mobile Documents/com~apple~CloudDocs/Documents/PhD/Thesis/Aim 1 & 2 Results/Microbiome/20210108/BetaDiversity/Bray_PCoA.pdf")
sample_data(final_mGnorm)[,"MCI_Y_N"]<-as.factor(t(sample_data(final_mGnorm)[,"MCI_Y_N"]))
bray.pcoa = ordinate(final_mGnorm, method = "PCoA", distance = "bray")
p2.2 = plot_ordination(final_mGnorm, bray.pcoa, type = "samples", 
                       shape = "MCI_Y_N", color="MCI_Y_N",label="MCI_Y_N")
p2.2 + theme_bw() + theme(text = element_text(size = 20)) + geom_point(size = 4) + 
  #guides(color = guide_legend(order=2, override.aes = list(shape = "__", size = 8)))+
  scale_fill_viridis(option="C",begin=0.2, end=0.8,discrete=TRUE,direction=1)+
  scale_color_viridis(option="C",begin=0.2, end=0.8, discrete=TRUE,direction= 1)+
  stat_ellipse(aes(color=MCI_Y_N, fill=MCI_Y_N))
dev.off()

# Other measurements
uw_nn<-colSums(as.matrix(unifrac_weighted_normalized))
uw_nn<-cbind(value=uw_nn, metadata[names(uw_nn),c("NewMoca","MCI_Y_N")])
uw_nn$NewMoca<-as.numeric(as.character(metadata$NewMoca))
t.test(value~MCI_Y_N,data=uw_nn)
boxplot(value~MCI_Y_N, uw_nn)
summary(lm(value~NewMoca,uw_nn))

#================================================================
#================================================================
# Fitting linear models with metagenomeSeq
#================================================================
#================================================================

dir.create("/Users/andrewmcleod/Library/Mobile Documents/com~apple~CloudDocs/Documents/PhD/Thesis/Aim 1 & 2 Results/Microbiome/20210108/Significant_seqs/")

# ESV levels
#========================================================================================
# Calculate the effective size for all comparisons
#------------------------------------------------------------------


# Pre-Model Stuff ---------------------------------------------------------


featureData =data.frame(tax_table(final_filtered))
matrixData<-matrix(otu_table(final_filtered),ncol=ncol(otu_table(final_filtered)))
rownames(matrixData)<-rownames(otu_table(final_filtered))
colnames(matrixData)<-colnames(otu_table(final_filtered))
#ids2remove_ESV<-c("DCC3", "DCC4", "PCC4", "F1AZNT")
ids2remove_ESV<-c()
matrixData<-t(matrixData)
matrixData<-matrixData[,!colnames(matrixData)%in%ids2remove_ESV]
metadata<-sample_data(final_filtered)[match(colnames(matrixData),rownames(sample_data(final_filtered))), ]
metadata<-metadata[match(colnames(matrixData),rownames(metadata)),]

otus_metagenomeSeq<-newMRexperiment(matrixData, 
                                    phenoData = AnnotatedDataFrame(metadata), 
                                    featureData = AnnotatedDataFrame(featureData))
otus_metagenomeSeq_filter = filterData(otus_metagenomeSeq, present = 1, depth = 5) 
p = cumNormStatFast(otus_metagenomeSeq_filter) otus_metagenomeSeqv1_filter <- cumNorm(otus_metagenomeSeq_filter, p =p) 
Visit=pData(otus_metagenomeSeqv1_filter)$Visit
group=pData(otus_metagenomeSeqv1_filter)$group
NewMoca=as.numeric(as.character(pData(otus_metagenomeSeqv1_filter)$NewMoca))
CTMean=as.numeric(as.character(pData(otus_metagenomeSeqv1_filter)$CTMean))
MCI_Y_N=pData(otus_metagenomeSeqv1_filter)$MCI_Y_N
Percent_Wt_Change<-pData(otus_metagenomeSeqv1_filter)$Percent_Wt_Change
age_ips<-as.numeric(as.character(pData(otus_metagenomeSeqv1_filter)$age_ips))
medi_score<-as.numeric(as.character(pData(otus_metagenomeSeqv1_filter)$medi_score))
race=pData(otus_metagenomeSeqv1_filter)$race #I think I'm going to change this to african-american or not
education=as.numeric(as.character(pData(otus_metagenomeSeqv1_filter)$education))
SedperDay=as.numeric(as.character(pData(otus_metagenomeSeqv1_filter)$SedperDay))
income=as.numeric(as.character(pData(otus_metagenomeSeqv1_filter)$income))
hba1c=as.numeric(as.character(pData(otus_metagenomeSeqv1_filter)$hba1c))
glucose=as.numeric(as.character(pData(otus_metagenomeSeqv1_filter)$glucose))
cesd=as.numeric(as.character(pData(otus_metagenomeSeqv1_filter)$cesd))
MicroMed=pData(otus_metagenomeSeqv1_filter)$MicroMed
MedChol_Y_N=pData(otus_metagenomeSeqv1_filter)$MedChol_Y_N
Anti_Inf_24hr=pData(otus_metagenomeSeqv1_filter)$Anti_Inf_24hr
MedBP_YorN=pData(otus_metagenomeSeqv1_filter)$MedBP_YorN
dxa_smoke=pData(otus_metagenomeSeqv1_filter)$dxa_smoke
dbp_avg=as.numeric(as.character(pData(otus_metagenomeSeqv1_filter)$dbp_avg))
sbp_avg=as.numeric(as.character(pData(otus_metagenomeSeqv1_filter)$sbp_avg))
SqrtVATperHt=as.numeric(as.character(pData(otus_metagenomeSeqv1_filter)$SqrtVATperHt))
hdl=as.numeric(as.character(pData(otus_metagenomeSeqv1_filter)$hdl))
ldl=as.numeric(as.character(pData(otus_metagenomeSeqv1_filter)$ldl))
LogTriglycerides=as.numeric(as.character(pData(otus_metagenomeSeqv1_filter)$LogTriglycerides))
Grad_Numeric=pData(otus_metagenomeSeqv1_filter)$Grad_Numeric
LogMeanResult_x=pData(otus_metagenomeSeqv1_filter)$LogMeanResult_x
Ad8.iso=pData(otus_metagenomeSeqv1_filter)$Ad8.iso
AdPGF2_=pData(otus_metagenomeSeqv1_filter)$AdPGF2_
LogCRP=as.numeric(as.character(pData(otus_metagenomeSeqv1_filter)$LogCRP))
d=data.frame(medi_score,education,SedperDay,income,hba1c,glucose,cesd,dbp_avg, sbp_avg, SqrtVATperHt, hdl, ldl, LogTriglycerides)

# Unadjusted Model Effective Sample Size -------------------------------------------

mod_crypt= model.matrix(~MCI_Y_N) 
settings = zigControl(maxit = 100, verbose = TRUE, pvalMethod = "bootstrap") 
fit_crypt = fitZig(obj = otus_metagenomeSeqv1_filter, 
                   mod = mod_crypt, useCSSoffset =TRUE, 
                   control = settings)
mean_eff_size=median(calculateEffectiveSamples(fit_crypt))
calculateEffectiveSamples(fit_crypt)[order(calculateEffectiveSamples(fit_crypt))]
hist(calculateEffectiveSamples(fit_crypt)[order(calculateEffectiveSamples(fit_crypt))])
print(mean_eff_size)
dev.off()

mean_eff_size=50
otus_metagenomeSeq_filter = filterData(otus_metagenomeSeq, present = round(mean_eff_size,0), 
                                       depth = 5) 
smat = lapply(1:ncol(MRcounts(otus_metagenomeSeq_filter)), function(i) {
  sort(MRcounts(otus_metagenomeSeq_filter)[which(MRcounts(otus_metagenomeSeq_filter)[,i] > 0),i], 
       decreasing = TRUE)})
leng = sapply(smat, length)
colnames(MRcounts(otus_metagenomeSeq_filter))[leng<=1]

p = cumNormStatFast(otus_metagenomeSeq_filter)
otus_metagenomeSeq_filter <- cumNorm(otus_metagenomeSeq_filter, p =p)Visit=pData(otus_metagenomeSeqv1_filter)$Visit
group=pData(otus_metagenomeSeqv1_filter)$group
NewMoca=as.numeric(as.character(pData(otus_metagenomeSeqv1_filter)$NewMoca))
MCI_Y_N=pData(otus_metagenomeSeqv1_filter)$MCI_Y_N
Percent_Wt_Change<-pData(otus_metagenomeSeqv1_filter)$Percent_Wt_Change
CTMean=as.numeric(as.character(pData(otus_metagenomeSeqv1_filter)$CTMean))
medi_score=as.numeric(as.character(pData(otus_metagenomeSeqv1_filter)$medi_score))
race=pData(otus_metagenomeSeqv1_filter)$race #I think I'm going to change this to african-american or not
education=as.numeric(as.character(pData(otus_metagenomeSeqv1_filter)$education))
SedperDay=as.numeric(as.character(pData(otus_metagenomeSeqv1_filter)$SedperDay))
income=as.numeric(as.character(pData(otus_metagenomeSeqv1_filter)$income))
hba1c=as.numeric(as.character(pData(otus_metagenomeSeqv1_filter)$hba1c))
glucose=as.numeric(as.character(pData(otus_metagenomeSeqv1_filter)$glucose))
cesd=as.numeric(as.character(pData(otus_metagenomeSeqv1_filter)$cesd))
MicroMed=pData(otus_metagenomeSeqv1_filter)$MicroMed
MedChol_Y_N=pData(otus_metagenomeSeqv1_filter)$MedChol_Y_N
Anti_Inf_24hr=pData(otus_metagenomeSeqv1_filter)$Anti_Inf_24hr
MedBP_YorN=pData(otus_metagenomeSeqv1_filter)$MedBP_YorN
dxa_smoke=pData(otus_metagenomeSeqv1_filter)$dxa_smoke
dbp_avg=as.numeric(as.character(pData(otus_metagenomeSeqv1_filter)$dbp_avg))
sbp_avg=as.numeric(as.character(pData(otus_metagenomeSeqv1_filter)$sbp_avg))
SqrtVATperHt=as.numeric(as.character(pData(otus_metagenomeSeqv1_filter)$SqrtVATperHt))
hdl=as.numeric(as.character(pData(otus_metagenomeSeqv1_filter)$hdl))
ldl=as.numeric(as.character(pData(otus_metagenomeSeqv1_filter)$ldl))
LogTriglycerides=as.numeric(as.character(pData(otus_metagenomeSeqv1_filter)$LogTriglycerides))
Grad_Numeric=pData(otus_metagenomeSeqv1_filter)$Grad_Numeric

# Fully Adjusted Model Effective Sample Size -------------------------------------------


mod_crypt= model.matrix(~MCI_Y_N+Grad_Numeric+SedperDay+~MicroMed+~Anti_Inf_24hr+dbp_avg)
settings = zigControl(maxit = 100, verbose = TRUE, pvalMethod = "bootstrap") 
fit_crypt = fitZig(obj = otus_metagenomeSeqv1_filter, 
                   mod = mod_crypt, useCSSoffset =TRUE, 
                   control = settings)
mean_eff_size=median(calculateEffectiveSamples(fit_crypt))
calculateEffectiveSamples(fit_crypt)[order(calculateEffectiveSamples(fit_crypt))]
hist(calculateEffectiveSamples(fit_crypt)[order(calculateEffectiveSamples(fit_crypt))])
print(mean_eff_size)
dev.off()

mean_eff_size=16
otus_metagenomeSeq_filter = filterData(otus_metagenomeSeq, present = round(mean_eff_size,0), 
                                       depth = 5) 
smat = lapply(1:ncol(MRcounts(otus_metagenomeSeq_filter)), function(i) {
  sort(MRcounts(otus_metagenomeSeq_filter)[which(MRcounts(otus_metagenomeSeq_filter)[,i] > 0),i], 
       decreasing = TRUE)})
leng = sapply(smat, length)
colnames(MRcounts(otus_metagenomeSeq_filter))[leng<=1]

p = cumNormStatFast(otus_metagenomeSeq_filter)
otus_metagenomeSeq_filter <- cumNorm(otus_metagenomeSeq_filter, p =p)

# CRP-Adjusted Model Effective Sample Size -------------------------------------------

mod_crypt= model.matrix(~MCI_Y_N+Grad_Numeric+SedperDay+~MicroMed+~Anti_Inf_24hr+dbp_avg+LogCRP)
settings = zigControl(maxit = 100, verbose = TRUE, pvalMethod = "bootstrap") 
fit_crypt = fitZig(obj = otus_metagenomeSeqv1_filter, 
                   mod = mod_crypt, useCSSoffset =TRUE, 
                   control = settings)
mean_eff_size=median(calculateEffectiveSamples(fit_crypt))
calculateEffectiveSamples(fit_crypt)[order(calculateEffectiveSamples(fit_crypt))]
hist(calculateEffectiveSamples(fit_crypt)[order(calculateEffectiveSamples(fit_crypt))])
print(mean_eff_size)
dev.off()

mean_eff_size=15
otus_metagenomeSeq_filter = filterData(otus_metagenomeSeq, present = round(mean_eff_size,0), 
                                       depth = 5) 
smat = lapply(1:ncol(MRcounts(otus_metagenomeSeq_filter)), function(i) {
  sort(MRcounts(otus_metagenomeSeq_filter)[which(MRcounts(otus_metagenomeSeq_filter)[,i] > 0),i], 
       decreasing = TRUE)})
leng = sapply(smat, length)
colnames(MRcounts(otus_metagenomeSeq_filter))[leng<=1]

p = cumNormStatFast(otus_metagenomeSeq_filter)
otus_metagenomeSeq_filter <- cumNorm(otus_metagenomeSeq_filter, p =p) 
Visit=pData(otus_metagenomeSeqv1_filter)$Visit
group=pData(otus_metagenomeSeqv1_filter)$group
NewMoca=as.numeric(as.character(pData(otus_metagenomeSeqv1_filter)$NewMoca))
MCI_Y_N=pData(otus_metagenomeSeqv1_filter)$MCI_Y_N
Percent_Wt_Change<-pData(otus_metagenomeSeqv1_filter)$Percent_Wt_Change
CTMean=as.numeric(as.character(pData(otus_metagenomeSeqv1_filter)$CTMean))
medi_score=as.numeric(as.character(pData(otus_metagenomeSeqv1_filter)$CTMean))

# create models for differential abundance analysis ------------------------


# Model 1 -----------------------------------------------------------------


#Creating model 1 for significant sequences
mod_crypt= model.matrix(~MCI_Y_N) 
colnames(mod_crypt)<-c("Intercept","MCI_Y_N")
settings = zigControl(maxit = 100, verbose = TRUE, pvalMethod = "bootstrap") 
fit_crypt = fitZig(obj = otus_metagenomeSeq_filter, 
                   mod = mod_crypt, useCSSoffset =TRUE, 
                   control = settings)
zigFit = fit_crypt@fit 
finalMod = fit_crypt@fit$design 
fit1 = eBayes(zigFit) 
pvalues<-p.adjust(as.numeric(fit1$p.value[,-which(colnames(fit1$p.value)=="scalingFactor"|colnames(fit1$p.value)=="Intercept")]),method="fdr")
otus_mG<-cbind(fit1$coefficients[,-which(colnames(fit1$p.value)=="scalingFactor"|colnames(fit1$p.value)=="Intercept")],
               padj=pvalues)
rownames(otus_mG)<-rownames(fit1$coefficients)
otus_mG_filtered<-otus_mG[as.numeric(pvalues)<=0.05, ]
number_sig_seq<-nrow(otus_mG_filtered)

write.table(taxa,
            file="/Users/andrewmcleod/Library/Mobile Documents/com~apple~CloudDocs/Documents/PhD/Thesis/Aim 1 & 2 Results/Microbiome/20210108/Significant_seqs/taxa.txt",
            sep="\t",col.names=TRUE,row.names=TRUE) 

write.table(otus_mG,
            file="/Users/andrewmcleod/Library/Mobile Documents/com~apple~CloudDocs/Documents/PhD/Thesis/Aim 1 & 2 Results/Microbiome/20210108/Significant_seqs/otus_mG_Base.txt",
            sep="\t",col.names=TRUE,row.names=TRUE) 
write.table(otus_mG_filtered,
            file="/Users/andrewmcleod/Library/Mobile Documents/com~apple~CloudDocs/Documents/PhD/Thesis/Aim 1 & 2 Results/Microbiome/20210108/Significant_seqs/otus_mG_filtered_Base.txt",
            sep="\t",col.names=TRUE,row.names=TRUE)

if (number_sig_seq>0){
  if (!is.null(dim(otus_mG_filtered))){
    tax_table_sig_otu<-merge(tax_table(final_filtered), otus_mG_filtered, by=0)
    write.table(tax_table_sig_otu,
                file="/Users/andrewmcleod/Library/Mobile Documents/com~apple~CloudDocs/Documents/PhD/Thesis/Aim 1 & 2 Results/Microbiome/20210108/Significant_seqs/taxa_mG_sig_Base_0.05.txt",
                sep="\t",col.names=TRUE,row.names=TRUE) 
  } 
}

melt_data_sig<-merge(t(MRcounts(otus_metagenomeSeq_filter))[,rownames(otus_mG_filtered)],
                     metadata[,c("MCI_Y_N")], by=0)
melt_data_sig<-melt(melt_data_sig)
melt_data_sig$value=melt_data_sig$value
melt_data_sig<-merge(melt_data_sig,otu_taxa_table[,c(1,grep("detailed_hierachy",colnames(otu_taxa_table)))], 
                     by.x="variable",by.y="Row.names")
sequences_order<-rownames(otus_mG_filtered)[
  order(otus_mG_filtered[,1],decreasing=FALSE)]
variables_names<-sapply(melt_data_sig[na.omit(match(sequences_order,melt_data_sig$variable)),"Species_all"], 
                        function(x){paste(strsplit(x,"_")[[1]][1:7],collapse="_")})
names(variables_names)<-NULL
melt_data_sig$variable <- factor(melt_data_sig$variable, levels = sequences_order)
otus_mG_filtered<-otus_mG_filtered[order(otus_mG_filtered[,1],
                                         decreasing=FALSE),]
facet_total<-data.frame(Row.names=names(tapply(log(melt_data_sig$value+1),melt_data_sig$detailed_hierachy,mean)),
                        facet=as.numeric(tapply(log(melt_data_sig$value+1),melt_data_sig$detailed_hierachy,function(x){
                          as.numeric(mean(x))})),
                        stringsAsFactors = FALSE)
melt_data_sig<-merge(melt_data_sig, facet_total, by.x="detailed_hierachy", by.y="Row.names")

pdf(file="/Users/andrewmcleod/Library/Mobile Documents/com~apple~CloudDocs/Documents/PhD/Thesis/Aim 1 & 2 Results/Microbiome/20210108/Significant_seqs/mG_sig_0.05_2.pdf",
    width=9,height=3)
dodge <- position_dodge(width = 0.8)
ggplot(melt_data_sig,aes(y=log(value+1), x=detailed_hierachy,
                         fill=MCI_Y_N, color=MCI_Y_N)) + 
  scale_fill_viridis(discrete=TRUE,begin=0, end=0.5,direction=1, alpha=0.4)+
  scale_color_viridis(discrete=TRUE,begin=0, end=0.5,direction=1)+
  theme(axis.text = element_text(size = 20))+
  theme(axis.title.x = element_text(size = 20))+
  theme(legend.text = element_text(size = 20))+
  theme(legend.title = element_text(size = 20))+
  xlab(label="")+ylab(label="Counts (log normalized)")+
  scale_y_continuous(limits=c(0,10))+
  geom_boxplot(aes(color=MCI_Y_N , alpha=0.05,fill=MCI_Y_N))+
  #geom_violin()+
  #geom_dotplot(stackdir='center', dotsize=0.1,position=dodge)+
  coord_flip()+
  geom_point(position=position_dodge(width=0.75), aes(color=MCI_Y_N , fill=MCI_Y_N ),
             stat="identity")

#scale_x_discrete(breaks=unique(melt_data_sig$Phylum),
#labels=label.y, 
#limits=names_x)
dev.off()

# Using NewMoca
mod_crypt= model.matrix(~NewMoca) 

colnames(mod_crypt)<-c("Intercept","NewMoca")
settings = zigControl(maxit = 100, verbose = TRUE, pvalMethod = "bootstrap") 
fit_crypt = fitZig(obj = otus_metagenomeSeq_filter, 
                   mod = mod_crypt, useCSSoffset =TRUE, 
                   control = settings)
zigFit = fit_crypt@fit 
finalMod = fit_crypt@fit$design 
fit1 = eBayes(zigFit) 
pvalues<-p.adjust(as.numeric(fit1$p.value[,-which(colnames(fit1$p.value)=="scalingFactor"|colnames(fit1$p.value)=="Intercept")]),method="fdr")

otus_mG<-cbind(fit1$coefficients[,-which(colnames(fit1$p.value)=="scalingFactor"|colnames(fit1$p.value)=="Intercept")],
               padj=pvalues)
rownames(otus_mG)<-rownames(fit1$coefficients)
otus_mG_filtered<-otus_mG[as.numeric(pvalues)<=0.05, ]
number_sig_seq<-nrow(otus_mG_filtered)

write.table(otus_mG,
            file="/Users/andrewmcleod/Library/Mobile Documents/com~apple~CloudDocs/Documents/PhD/Thesis/Aim 1 & 2 Results/Microbiome/20210108/Significant_seqs/otus_mG_NewMoca.txt",
            sep="\t",col.names=TRUE,row.names=TRUE) 
write.table(otus_mG_filtered,
            file="/Users/andrewmcleod/Library/Mobile Documents/com~apple~CloudDocs/Documents/PhD/Thesis/Aim 1 & 2 Results/Microbiome/20210108/Significant_seqs/otus_mG_filtered_NewMoca.txt",
            sep="\t",col.names=TRUE,row.names=TRUE)

if (number_sig_seq>0){
  if (!is.null(dim(otus_mG_filtered))){
    tax_table_sig_otu<-merge(tax_table(final_filtered), otus_mG_filtered, by=0)
    write.table(tax_table_sig_otu,
                file="/Users/andrewmcleod/Library/Mobile Documents/com~apple~CloudDocs/Documents/PhD/Thesis/Aim 1 & 2 Results/Microbiome/20210108/Significant_seqs/taxa_mG_sig_NewMoca_0.05.txt",
                sep="\t",col.names=TRUE,row.names=TRUE) 
  } 
}


melt_data_sig<-merge(t(MRcounts(otus_metagenomeSeq_filter))[,rownames(otus_mG_filtered)],
                     metadata[,c("MCI_Y_N","NewMoca")], by=0)
melt_data_sig<-reshape2::melt(melt_data_sig, id.vars=c("Row.names","MCI_Y_N","NewMoca"))
melt_data_sig$value=melt_data_sig$value
melt_data_sig<-merge(melt_data_sig,otu_taxa_table[,c(1,grep("detailed_hierachy",colnames(otu_taxa_table)))], 
                     by.x="variable",by.y="Row.names")
sequences_order<-rownames(otus_mG_filtered)[
  order(otus_mG_filtered[,1],decreasing=FALSE)]
variables_names<-sapply(melt_data_sig[na.omit(match(sequences_order,melt_data_sig$variable)),"Species_all"], 
                        function(x){paste(strsplit(x,"_")[[1]][1:7],collapse="_")})
names(variables_names)<-NULL
melt_data_sig$variable <- factor(melt_data_sig$variable, levels = sequences_order)
otus_mG_filtered<-otus_mG_filtered[order(otus_mG_filtered[,1],
                                         decreasing=FALSE),]
facet_total<-data.frame(Row.names=names(tapply(log(melt_data_sig$value+1),melt_data_sig$detailed_hierachy,mean)),
                        facet=as.numeric(tapply(log(melt_data_sig$value+1),melt_data_sig$detailed_hierachy,function(x){
                          as.numeric(mean(x))})),
                        stringsAsFactors = FALSE)
melt_data_sig<-merge(melt_data_sig, facet_total, by.x="detailed_hierachy", by.y="Row.names")

pdf(file="/Users/andrewmcleod/Library/Mobile Documents/com~apple~CloudDocs/Documents/PhD/Thesis/Aim 1 & 2 Results/Microbiome/20210108/Significant_seqs/mG_sig_NewMoca_0.05.pdf",
    width=11,height=7)
dodge <- position_dodge(width = 0.8)
ggplot(melt_data_sig[melt_data_sig$value>0,],aes(x=NewMoca, y=log(value+1),
                         fill=detailed_hierachy, color=detailed_hierachy)) + 
  scale_fill_viridis(discrete=TRUE,begin=0, end=0.8,direction=1, alpha=0.4)+
  scale_color_viridis(discrete=TRUE,begin=0, end=0.8,direction=1)+
  theme(axis.text = element_text(size = 12))+
  xlab(label="")+ylab(label="Counts (log normalized)")+
  #geom_boxplot(aes(color=as.factor(NewMoca), alpha=0.05,fill=as.factor(NewMoca)))+
  #geom_violin()+
  #geom_dotplot(stackdir='center', dotsize=0.1,position=dodge)+
  #coord_flip()+
  geom_point(position=position_dodge(width=0.75), aes(color=detailed_hierachy,
                                                      fill=detailed_hierachy),
             stat="identity")+
  facet_wrap(~detailed_hierachy, nrow = 3, scales = "free_y")+
  geom_smooth(aes(color=detailed_hierachy,
                fill=detailed_hierachy), method="lm")
  
#scale_x_discrete(breaks=unique(melt_data_sig$Phylum),
#labels=label.y, 
#limits=names_x)
dev.off()


# Fully adjusted Model -----------------------------------------------------------------


mod_crypt= model.matrix(~MCI_Y_N+Grad_Numeric+SedperDay+~MicroMed+~Anti_Inf_24hr+dbp_avg)

colnames(mod_crypt)<-c("Intercept","MCI_Y_N", "Grad_Numeric", "SedperDay","MicroMed","Anti_Inf_24hr", "dbp_avg")
settings = zigControl(maxit = 100, verbose = TRUE, pvalMethod = "bootstrap") 
fit_crypt = fitZig(obj = otus_metagenomeSeq_filter, 
                   mod = mod_crypt, useCSSoffset =TRUE, 
                   control = settings)
zigFit = fit_crypt@fit 
finalMod = fit_crypt@fit$design 
fit1 = eBayes(zigFit) 
pvalues<-apply(fit1$p.value[,c("MCI_Y_N", "Grad_Numeric", "SedperDay","MicroMed","Anti_Inf_24hr", "dbp_avg")],2,function(x){p.adjust(as.numeric(x),method="fdr")}) #I don't believe this line of code will work for just one independent variable in the model
otus_mG<-cbind(fit_crypt@fit$coefficients[,c("MCI_Y_N", "Grad_Numeric", "SedperDay","MicroMed","Anti_Inf_24hr", "dbp_avg")],pvalues)
rownames(otus_mG)<-rownames(fit_crypt@fit$coefficients)

number_sig_seq<-sum(apply(otus_mG[,(ncol(otus_mG)/2+1):ncol(otus_mG)],1,function(x){
  ifelse(any(as.numeric(x)<=0.05), TRUE, FALSE)}))
otus_mG_filtered<-otus_mG[apply(otus_mG[,(ncol(otus_mG)/2+1):ncol(otus_mG)],1,function(x){
  ifelse(any(as.numeric(x)<=0.05), TRUE, FALSE)}),]

otus_mG_filtered_MCI_Y_N<-otus_mG[apply(otus_mG[,(ncol(otus_mG)/2+1):ncol(otus_mG)],1,function(x){
  ifelse(any(as.numeric(x[1])<=0.05), TRUE, FALSE)}),]

otus_mG_filtered_<-otus_mG[apply(otus_mG[,(ncol(otus_mG)/2+1):ncol(otus_mG)],1,function(x){
  ifelse(any(as.numeric(x[2])<=0.05), TRUE, FALSE)}),]

otus_mG_filtered_<-otus_mG[apply(otus_mG[,(ncol(otus_mG)/2+1):ncol(otus_mG)],1,function(x){
  ifelse(any(as.numeric(x[3])<=0.05), TRUE, FALSE)}),]

otus_mG_filtered_SedperDay<-otus_mG[apply(otus_mG[,(ncol(otus_mG)/2+1):ncol(otus_mG)],1,function(x){
  ifelse(any(as.numeric(x[4])<=0.05), TRUE, FALSE)}),]

otus_mG<-cbind(fit1$coefficients[,-which(colnames(fit1$p.value)=="scalingFactor"|colnames(fit1$p.value)=="Intercept")],
               padj=pvalues)
rownames(otus_mG)<-rownames(fit1$coefficients)
otus_mG_filtered<-otus_mG[as.numeric(pvalues)<=0.05, ]#I think this line of code is out of place here.
number_sig_seq<-nrow(otus_mG_filtered)
number_sig_seq
write.table(otus_mG,
            file="/Users/andrewmcleod/Library/Mobile Documents/com~apple~CloudDocs/Documents/PhD/Thesis/Aim 1 & 2 Results/Microbiome/20210108/Significant_seqs/otus_mG_Full16SampleSize.txt",
            sep="\t",col.names=TRUE,row.names=TRUE) 
write.table(otus_mG_filtered,
            file="/Users/andrewmcleod/Library/Mobile Documents/com~apple~CloudDocs/Documents/PhD/Thesis/Aim 1 & 2 Results/Microbiome/20210108/Significant_seqs/otus_mG_filtered_Full16SampleSize.txt",
            sep="\t",col.names=TRUE,row.names=TRUE)

if (number_sig_seq>0){
  if (!is.null(dim(otus_mG_filtered))){
    tax_table_sig_otu<-merge(tax_table(final_filtered), otus_mG_filtered, by=0)
    write.table(tax_table_sig_otu,
                file="/Users/andrewmcleod/Library/Mobile Documents/com~apple~CloudDocs/Documents/PhD/Thesis/Aim 1 & 2 Results/Microbiome/20210108/Significant_seqs/taxa_mG_sig_0.05_Full16SampleSize.txt",
                sep="\t",col.names=TRUE,row.names=TRUE) 
  } 
}


melt_data_sig<-merge(t(MRcounts(otus_metagenomeSeq_filter))[,rownames(otus_mG_filtered_MCI_Y_N)],
                     metadata[,c("MCI_Y_N")], by=0)
melt_data_sig<-melt(melt_data_sig)
melt_data_sig$value=melt_data_sig$value
melt_data_sig<-merge(melt_data_sig,otu_taxa_table[,c(1,grep("detailed_hierachy",colnames(otu_taxa_table)))], 
                     by.x="variable",by.y="Row.names")
sequences_order<-rownames(otus_mG_filtered_MCI_Y_N)[
  order(otus_mG_filtered_MCI_Y_N[,1],decreasing=FALSE)]
variables_names<-sapply(melt_data_sig[na.omit(match(sequences_order,melt_data_sig$variable)),"Species_all"], 
                        function(x){paste(strsplit(x,"_")[[1]][1:7],collapse="_")})
names(variables_names)<-NULL
melt_data_sig$variable <- factor(melt_data_sig$variable, levels = sequences_order)
otus_mG_filtered_MCI_Y_N<-otus_mG_filtered_MCI_Y_N[order(otus_mG_filtered_MCI_Y_N[,1],
                                         decreasing=FALSE),]
facet_total<-data.frame(Row.names=names(tapply(log(melt_data_sig$value+1),melt_data_sig$detailed_hierachy,mean)),
                        facet=as.numeric(tapply(log(melt_data_sig$value+1),melt_data_sig$detailed_hierachy,function(x){
                          as.numeric(mean(x))})),
                        stringsAsFactors = FALSE)
melt_data_sig<-merge(melt_data_sig, facet_total, by.x="detailed_hierachy", by.y="Row.names")

pdf(file="/Users/andrewmcleod/Library/Mobile Documents/com~apple~CloudDocs/Documents/PhD/Thesis/Aim 1 & 2 Results/Microbiome/20210108/Significant_seqs/mG_sig_0.05_Full_2.pdf",
    width=9,height=8)
dodge <- position_dodge(width = 0.8)
ggplot(melt_data_sig,aes(y=log(value+1), x=detailed_hierachy,
                         fill=MCI_Y_N, color=MCI_Y_N)) + 
  scale_fill_viridis(discrete=TRUE,begin=0, end=0.5,direction=1, alpha=0.4)+
  scale_color_viridis(discrete=TRUE,begin=0, end=0.5,direction=1)+
  theme(axis.text = element_text(size = 20))+
  #theme(axis.text.x = element_text(angle = 45))+
  #theme(axis.text.x = element_text(vjust = 0.5))+
  #theme(axis.text = element_text(margin = (t = 100)))+
  theme(axis.title.x = element_text(size = 20))+
  theme(legend.text = element_text(size = 20))+
  theme(legend.title = element_text(size = 20))+
  theme(legend.position = "bottom")+
  xlab(label="")+ylab(label="Counts (log normalized)")+
  scale_y_continuous(limits=c(0,10))+
  geom_boxplot(aes(color=MCI_Y_N , alpha=0.05,fill=MCI_Y_N))+
  #geom_violin()+
  #geom_dotplot(stackdir='center', dotsize=0.1,position=dodge)+
  coord_flip()+
  geom_point(position=position_dodge(width=0.75), aes(color=MCI_Y_N , fill=MCI_Y_N ),
             stat="identity")

#scale_x_discrete(breaks=unique(melt_data_sig$Phylum),
#labels=label.y, 
#limits=names_x)
dev.off()


# Model with MCI adjusted for CRP ---------------------------------------------------------

mod_crypt= model.matrix(~MCI_Y_N+Grad_Numeric+SedperDay+~MicroMed+~Anti_Inf_24hr+dbp_avg+LogCRP)

colnames(mod_crypt)<-c("Intercept","MCI_Y_N", "Grad_Numeric", "SedperDay","MicroMed","Anti_Inf_24hr", "dbp_avg","LogCRP")
settings = zigControl(maxit = 100, verbose = TRUE, pvalMethod = "bootstrap") 
fit_crypt = fitZig(obj = otus_metagenomeSeq_filter, 
                   mod = mod_crypt, useCSSoffset =TRUE, 
                   control = settings)
zigFit = fit_crypt@fit 
finalMod = fit_crypt@fit$design 
fit1 = eBayes(zigFit) 

pvalues<-apply(fit1$p.value[,c("MCI_Y_N", "Grad_Numeric", "SedperDay","MicroMed","Anti_Inf_24hr", "dbp_avg","LogCRP")],2,function(x){p.adjust(as.numeric(x),method="fdr")}) #I don't believe this line of code will work for just one independent variable in the model
otus_mG<-cbind(fit_crypt@fit$coefficients[,c("MCI_Y_N", "Grad_Numeric", "SedperDay","MicroMed","Anti_Inf_24hr", "dbp_avg","LogCRP")],pvalues)
rownames(otus_mG)<-rownames(fit_crypt@fit$coefficients)

number_sig_seq<-sum(apply(otus_mG[,(ncol(otus_mG)/2+1):ncol(otus_mG)],1,function(x){
  ifelse(any(as.numeric(x)<=0.05), TRUE, FALSE)}))
otus_mG_filtered<-otus_mG[apply(otus_mG[,(ncol(otus_mG)/2+1):ncol(otus_mG)],1,function(x){
  ifelse(any(as.numeric(x)<=0.05), TRUE, FALSE)}),]

otus_mG_filtered_MCI_Y_N<-otus_mG[apply(otus_mG[,(ncol(otus_mG)/2+1):ncol(otus_mG)],1,function(x){
  ifelse(any(as.numeric(x[1])<=0.05), TRUE, FALSE)}),]

otus_mG_filtered_<-otus_mG[apply(otus_mG[,(ncol(otus_mG)/2+1):ncol(otus_mG)],1,function(x){
  ifelse(any(as.numeric(x[2])<=0.05), TRUE, FALSE)}),]

otus_mG_filtered_<-otus_mG[apply(otus_mG[,(ncol(otus_mG)/2+1):ncol(otus_mG)],1,function(x){
  ifelse(any(as.numeric(x[3])<=0.05), TRUE, FALSE)}),]

otus_mG_filtered_SedperDay<-otus_mG[apply(otus_mG[,(ncol(otus_mG)/2+1):ncol(otus_mG)],1,function(x){
  ifelse(any(as.numeric(x[4])<=0.05), TRUE, FALSE)}),]

otus_mG<-cbind(fit1$coefficients[,-which(colnames(fit1$p.value)=="scalingFactor"|colnames(fit1$p.value)=="Intercept")],
               padj=pvalues)
rownames(otus_mG)<-rownames(fit1$coefficients)
otus_mG_filtered<-otus_mG[as.numeric(pvalues)<=0.05, ]#I think this line of code is out of place here.
number_sig_seq<-nrow(otus_mG_filtered)
number_sig_seq
write.table(otus_mG,
            file="/Users/andrewmcleod/Library/Mobile Documents/com~apple~CloudDocs/Documents/PhD/Thesis/Aim 1 & 2 Results/Microbiome/20210108/Significant_seqs/otus_mG_FullwCRP.txt",
            sep="\t",col.names=TRUE,row.names=TRUE) 
write.table(otus_mG_filtered,
            file="/Users/andrewmcleod/Library/Mobile Documents/com~apple~CloudDocs/Documents/PhD/Thesis/Aim 1 & 2 Results/Microbiome/20210108/Significant_seqs/otus_mG_filtered_FullwCRP.txt",
            sep="\t",col.names=TRUE,row.names=TRUE)

if (number_sig_seq>0){
  if (!is.null(dim(otus_mG_filtered))){
    tax_table_sig_otu<-merge(tax_table(final_filtered), otus_mG_filtered, by=0)
    write.table(tax_table_sig_otu,
                file="/Users/andrewmcleod/Library/Mobile Documents/com~apple~CloudDocs/Documents/PhD/Thesis/Aim 1 & 2 Results/Microbiome/20210108/Significant_seqs/taxa_mG_sig_0.05_FullwCRP.txt",
                sep="\t",col.names=TRUE,row.names=TRUE) 
  } 
}


# Model 7 for MCI adjusted for LBP---------------------------------------------------------

mod_crypt= model.matrix(~MCI_Y_N+Grad_Numeric+SedperDay+~MicroMed+~Anti_Inf_24hr+dbp_avg+LogMeanResult_x)

colnames(mod_crypt)<-c("Intercept","MCI_Y_N", "Grad_Numeric", "SedperDay","MicroMed","Anti_Inf_24hr", "dbp_avg","LogMeanResult_x")
settings = zigControl(maxit = 100, verbose = TRUE, pvalMethod = "bootstrap") 
fit_crypt = fitZig(obj = otus_metagenomeSeq_filter, 
                   mod = mod_crypt, useCSSoffset =TRUE, 
                   control = settings)
zigFit = fit_crypt@fit 
finalMod = fit_crypt@fit$design 
fit1 = eBayes(zigFit) 
# Here it is the way that you can adjust for multiple variables
pvalues<-apply(fit1$p.value[,c("MCI_Y_N", "Grad_Numeric", "SedperDay","MicroMed","Anti_Inf_24hr", "dbp_avg","LogMeanResult_x")],2,function(x){p.adjust(as.numeric(x),method="fdr")}) #I don't believe this line of code will work for just one independent variable in the model
otus_mG<-cbind(fit_crypt@fit$coefficients[,c("MCI_Y_N", "Grad_Numeric", "SedperDay","MicroMed","Anti_Inf_24hr", "dbp_avg","LogMeanResult_x")],pvalues)
rownames(otus_mG)<-rownames(fit_crypt@fit$coefficients)

number_sig_seq<-sum(apply(otus_mG[,(ncol(otus_mG)/2+1):ncol(otus_mG)],1,function(x){
  ifelse(any(as.numeric(x)<=0.05), TRUE, FALSE)}))
otus_mG_filtered<-otus_mG[apply(otus_mG[,(ncol(otus_mG)/2+1):ncol(otus_mG)],1,function(x){
  ifelse(any(as.numeric(x)<=0.05), TRUE, FALSE)}),]

otus_mG_filtered_MCI_Y_N<-otus_mG[apply(otus_mG[,(ncol(otus_mG)/2+1):ncol(otus_mG)],1,function(x){
  ifelse(any(as.numeric(x[1])<=0.05), TRUE, FALSE)}),]

otus_mG_filtered_<-otus_mG[apply(otus_mG[,(ncol(otus_mG)/2+1):ncol(otus_mG)],1,function(x){
  ifelse(any(as.numeric(x[2])<=0.05), TRUE, FALSE)}),]

otus_mG_filtered_<-otus_mG[apply(otus_mG[,(ncol(otus_mG)/2+1):ncol(otus_mG)],1,function(x){
  ifelse(any(as.numeric(x[3])<=0.05), TRUE, FALSE)}),]

otus_mG_filtered_SedperDay<-otus_mG[apply(otus_mG[,(ncol(otus_mG)/2+1):ncol(otus_mG)],1,function(x){
  ifelse(any(as.numeric(x[4])<=0.05), TRUE, FALSE)}),]

otus_mG<-cbind(fit1$coefficients[,-which(colnames(fit1$p.value)=="scalingFactor"|colnames(fit1$p.value)=="Intercept")],
               padj=pvalues)
rownames(otus_mG)<-rownames(fit1$coefficients)
otus_mG_filtered<-otus_mG[as.numeric(pvalues)<=0.05, ]#I think this line of code is out of place here.
number_sig_seq<-nrow(otus_mG_filtered)
number_sig_seq
write.table(otus_mG,
            file="/Users/andrewmcleod/Library/Mobile Documents/com~apple~CloudDocs/Documents/PhD/Thesis/Aim 1 & 2 Results/Microbiome/20210108/Significant_seqs/otus_mG_Full16SampleSize.txt",
            sep="\t",col.names=TRUE,row.names=TRUE) 
write.table(otus_mG_filtered,
            file="/Users/andrewmcleod/Library/Mobile Documents/com~apple~CloudDocs/Documents/PhD/Thesis/Aim 1 & 2 Results/Microbiome/20210108/Significant_seqs/otus_mG_filtered_Full16SampleSize.txt",
            sep="\t",col.names=TRUE,row.names=TRUE)

if (number_sig_seq>0){
  if (!is.null(dim(otus_mG_filtered))){
    tax_table_sig_otu<-merge(tax_table(final_filtered), otus_mG_filtered, by=0)
    write.table(tax_table_sig_otu,
                file="/Users/andrewmcleod/Library/Mobile Documents/com~apple~CloudDocs/Documents/PhD/Thesis/Aim 1 & 2 Results/Microbiome/20210108/Significant_seqs/taxa_mG_sig_0.05_Full16SampleSize.txt",
                sep="\t",col.names=TRUE,row.names=TRUE) 
  } 
}


#=====================================================================================
# Calculate the effective size for all comparisons 
#------------------------------------------------------------------


# effective sample size phylum mci unadjusted ----------------------------------------


featureData =data.frame(Kingdom=sapply(rownames(phylum_table_mGnorm),function(x){
  unlist(strsplit(x,"_",fixed=TRUE))[[1]]}),
                        Phylum=sapply(rownames(phylum_table_mGnorm),function(x){
                          unlist(strsplit(x,"_",fixed=TRUE))[[2]]}))
rownames(featureData)<-rownames(phylum_table_mGnorm)
rownames(phylum_map_mGnorm)<-phylum_map_mGnorm$Row.names
ids2remove_ESV<-c()
matrixData<-t(phylum_table_mGnorm)
matrixData<-matrixData[!rownames(matrixData)%in%ids2remove_ESV,]
metadata<-phylum_map_mGnorm[match(rownames(matrixData),phylum_map_mGnorm$Row.names),
                     (nrow(phylum_table_mGnorm)+2):ncol(phylum_map_mGnorm)]
rownames(metadata)<-metadata$SampleID
metadata<-metadata[match(rownames(matrixData),rownames(metadata)),]

phylum_metagenomeSeq<-newMRexperiment(t(matrixData),  
                                      phenoData = AnnotatedDataFrame(metadata), 
                                      featureData = AnnotatedDataFrame(featureData))
nsamples=dim(matrixData)[2]

phylum_metagenomeSeq_filter = filterData(phylum_metagenomeSeq, present = 1, depth = 5) 
p = cumNormStatFast(phylum_metagenomeSeq_filter )
phylum_metagenomeSeq_filter <- cumNorm(phylum_metagenomeSeq_filter, p =p) 
phylum_metagenomeSeq_filter_nor = MRcounts(phylum_metagenomeSeq_filter , norm = TRUE, log = FALSE)
head(normFactors(phylum_metagenomeSeq_filter))
pd <- pData(phylum_metagenomeSeq_filter) 
Visit=pData(phylum_metagenomeSeq_filter)$Visit
group=pData(phylum_metagenomeSeq_filter)$group
MCI_Y_N=pData(phylum_metagenomeSeq_filter)$MCI_Y_N
NewMoca=as.numeric(as.character(pData(phylum_metagenomeSeq_filter)$NewMoca))
mod_crypt= model.matrix(~MCI_Y_N) 
settings = zigControl(maxit = 100, verbose = TRUE, pvalMethod = "bootstrap") 
fit_crypt = fitZig(obj = phylum_metagenomeSeq_filter, 
                   mod = mod_crypt, useCSSoffset =TRUE, 
                   control = settings)
mean_eff_size=median(calculateEffectiveSamples(fit_crypt))
calculateEffectiveSamples(fit_crypt)[order(calculateEffectiveSamples(fit_crypt))]
hist(calculateEffectiveSamples(fit_crypt)[order(calculateEffectiveSamples(fit_crypt))])
print(mean_eff_size)
dev.off()

mean_eff_size=40
phylum_metagenomeSeq_filter = filterData(phylum_metagenomeSeq, present = round(mean_eff_size,0), 
                                         depth = 5) 
smat = lapply(1:ncol(MRcounts(phylum_metagenomeSeq_filter)), function(i) {
  sort(MRcounts(phylum_metagenomeSeq_filter)[which(MRcounts(phylum_metagenomeSeq_filter)[,i] > 0),i], 
       decreasing = TRUE)})
leng = sapply(smat, length)
colnames(MRcounts(phylum_metagenomeSeq_filter))[leng<=1]

p = cumNormStatFast(phylum_metagenomeSeq_filter)
phylum_metagenomeSeq_filter <- cumNorm(phylum_metagenomeSeq_filter, p =p) 

Visit=pData(phylum_metagenomeSeq_filter)$Visit
group=pData(phylum_metagenomeSeq_filter)$group
MCI_Y_N=pData(phylum_metagenomeSeq_filter)$MCI_Y_N
NewMoca=as.numeric(as.character(pData(phylum_metagenomeSeq_filter)$NewMoca))
mod_crypt= model.matrix(~MCI_Y_N) 
colnames(mod_crypt)<-c("Intercept","MCI_Y_N")
settings = zigControl(maxit = 100, verbose = TRUE, pvalMethod = "bootstrap") 
fit_crypt = fitZig(obj = phylum_metagenomeSeq_filter, 
                   mod = mod_crypt, useCSSoffset =TRUE, 
                   control = settings)
zigFit = fit_crypt@fit 
finalMod = fit_crypt@fit$design 
fit1 = eBayes(zigFit) 
pvalues<-p.adjust(fit1$p.value[,-which(colnames(fit1$p.value)=="scalingFactor"|colnames(fit1$p.value)=="Intercept")],
                  method="fdr")
otus_mG<-cbind(fit_crypt@fit$coefficients[,-which(colnames(fit1$p.value)=="scalingFactor"|colnames(fit1$p.value)=="Intercept")],
               padj=pvalues)
rownames(otus_mG)<-rownames(fit1$coefficients)
otus_filtered<-otus_mG

#topTable(fit2)
#pvalues<-apply(fit2$p.value,2,function(x){p.adjust(as.numeric(x),method="fdr")})
#otus_mG<-cbind(fit2$coefficients,pvalues)
#rownames(otus_mG)<-rownames(fit2$coefficients)
write.table(otus_mG,
            file="/Users/andrewmcleod/Library/Mobile Documents/com~apple~CloudDocs/Documents/PhD/Thesis/Aim 1 & 2 Results/Microbiome/20210108/Significant_seqs/phylum_mG_2.txt",
            sep="\t",col.names=TRUE,row.names=TRUE) 
write.table(otus_filtered,
            file="/Users/andrewmcleod/Library/Mobile Documents/com~apple~CloudDocs/Documents/PhD/Thesis/Aim 1 & 2 Results/Microbiome/20210108/Significant_seqs/phylum_mG_filtered_2.txt",
            sep="\t",col.names=TRUE,row.names=TRUE)

tax_table_sig_otu<-merge(phylum_abundance_mGnorm, otus_mG, by=0)
write.table(tax_table_sig_otu,
                file="/Users/andrewmcleod/Library/Mobile Documents/com~apple~CloudDocs/Documents/PhD/Thesis/Aim 1 & 2 Results/Microbiome/20210108/Significant_seqs/phylum_0.05_allcomparisons.txt",
                sep="\t",col.names=TRUE,row.names=TRUE) 

melt_data_sig<-merge(t(MRcounts(phylum_metagenomeSeq_filter)),
                     metadata[,c("MCI_Y_N")], by=0)
melt_data_sig<-reshape2::melt(melt_data_sig, id.vars=c("Row.names","MCI_Y_N"))
melt_data_sig$value=melt_data_sig$value
#melt_data_sig<-merge(melt_data_sig,phylum_table_mGnorm, 
#                     by.x="variable",by.y=0)
sequences_order<-rownames(otus_filtered)[
  order(otus_filtered[,1],decreasing=FALSE)]
variables_names<-melt_data_sig[na.omit(match(sequences_order,melt_data_sig$variable)),"variable"]
names(variables_names)<-NULL
melt_data_sig$variable <- factor(melt_data_sig$variable, levels = sequences_order)
otus_mG_filtered<-otus_filtered[order(otus_filtered[,1],
                                      decreasing=FALSE),]
facet_total<-data.frame(Row.names=names(tapply(log(melt_data_sig$value+1),melt_data_sig$variable,mean)),
                        facet=as.numeric(tapply(log(melt_data_sig$value+1),melt_data_sig$variable,function(x){
                          as.numeric(mean(x))})),
                        stringsAsFactors = FALSE)
melt_data_sig<-merge(melt_data_sig, facet_total, by.x="variable", by.y="Row.names")

pdf(file="/Users/andrewmcleod/Library/Mobile Documents/com~apple~CloudDocs/Documents/PhD/Thesis/Aim 1 & 2 Results/Microbiome/20210108/Significant_seqs/phylum_sig_0.05.pdf",
    width=11,height=7)
dodge <- position_dodge(width = 0.8)
ggplot(melt_data_sig,aes(y=log(value+1), x=variable,
                         fill=MCI_Y_N, color=MCI_Y_N)) + 
  scale_fill_viridis(discrete=TRUE,begin=0, end=0.5,direction=1, alpha=0.4)+
  scale_color_viridis(discrete=TRUE,begin=0, end=0.5,direction=1)+
  theme(axis.text = element_text(size = 12))+
  xlab(label="")+ylab(label="Counts (log normalized)")+
  scale_y_continuous(limits=c(0,10))+
  geom_boxplot(aes(color=MCI_Y_N , alpha=0.05,fill=MCI_Y_N))+
  #geom_violin()+
  #geom_dotplot(stackdir='center', dotsize=0.1,position=dodge)+
  coord_flip()+
  geom_point(position=position_dodge(width=0.75), aes(color=MCI_Y_N , fill=MCI_Y_N ),
             stat="identity")
#scale_x_discrete(breaks=unique(melt_data_sig$Phylum),
#labels=label.y, 
#limits=names_x)
dev.off()


# Full Model MCI Phyla ----------------------------------------------------

mod_crypt= model.matrix(~MCI_Y_N+Grad_Numeric+SedperDay+~MicroMed+~Anti_Inf_24hr+dbp_avg)
settings = zigControl(maxit = 100, verbose = TRUE, pvalMethod = "bootstrap") 
fit_crypt = fitZig(obj = phylum_metagenomeSeq_filter, 
                   mod = mod_crypt, useCSSoffset =TRUE, 
                   control = settings)
mean_eff_size=median(calculateEffectiveSamples(fit_crypt))
calculateEffectiveSamples(fit_crypt)[order(calculateEffectiveSamples(fit_crypt))]
hist(calculateEffectiveSamples(fit_crypt)[order(calculateEffectiveSamples(fit_crypt))])
print(mean_eff_size)
dev.off()

mean_eff_size=40
phylum_metagenomeSeq_filter = filterData(phylum_metagenomeSeq, present = round(mean_eff_size,0), 
                                       depth = 5) 
smat = lapply(1:ncol(MRcounts(phylum_metagenomeSeq_filter)), function(i) {
  sort(MRcounts(phylum_metagenomeSeq_filter)[which(MRcounts(phylum_metagenomeSeq_filter)[,i] > 0),i], 
       decreasing = TRUE)})
leng = sapply(smat, length)
colnames(MRcounts(phylum_metagenomeSeq_filter))[leng<=1]

p = cumNormStatFast(phylum_metagenomeSeq_filter)
phylum_metagenomeSeq_filter <- cumNorm(phylum_metagenomeSeq_filter, p =p)

mod_crypt= model.matrix(~MCI_Y_N+Grad_Numeric+SedperDay+~MicroMed+~Anti_Inf_24hr+dbp_avg)

colnames(mod_crypt)<-c("Intercept","MCI_Y_N", "Grad_Numeric", "SedperDay","MicroMed","Anti_Inf_24hr", "dbp_avg")
settings = zigControl(maxit = 100, verbose = TRUE, pvalMethod = "bootstrap") 
fit_crypt = fitZig(obj = phylum_metagenomeSeq_filter, 
                   mod = mod_crypt, useCSSoffset =TRUE, 
                   control = settings)
zigFit = fit_crypt@fit 
finalMod = fit_crypt@fit$design 
fit1 = eBayes(zigFit) 
# Here it is the way that you can adjust for multiple variables
pvalues<-apply(fit1$p.value[,c("MCI_Y_N", "Grad_Numeric", "SedperDay","MicroMed","Anti_Inf_24hr", "dbp_avg")],2,function(x){p.adjust(as.numeric(x),method="fdr")}) #I don't believe this line of code will work for just one independent variable in the model
otus_mG<-cbind(fit_crypt@fit$coefficients[,c("MCI_Y_N", "Grad_Numeric", "SedperDay","MicroMed","Anti_Inf_24hr", "dbp_avg")],pvalues)
rownames(otus_mG)<-rownames(fit_crypt@fit$coefficients)

number_sig_seq<-sum(apply(otus_mG[,(ncol(otus_mG)/2+1):ncol(otus_mG)],1,function(x){
  ifelse(any(as.numeric(x)<=0.05), TRUE, FALSE)}))
otus_mG_filtered<-otus_mG[apply(otus_mG[,(ncol(otus_mG)/2+1):ncol(otus_mG)],1,function(x){
  ifelse(any(as.numeric(x)<=0.05), TRUE, FALSE)}),]

phylum_mG_filtered_MCI_Y_N<-otus_mG[apply(otus_mG[,(ncol(otus_mG)/2+1):ncol(otus_mG)],1,function(x){
  ifelse(any(as.numeric(x[1])<=0.05), TRUE, FALSE)}),]


otus_mG<-cbind(fit1$coefficients[,-which(colnames(fit1$p.value)=="scalingFactor"|colnames(fit1$p.value)=="Intercept")],
               padj=pvalues)
rownames(otus_mG)<-rownames(fit1$coefficients)
otus_mG_filtered<-otus_mG[as.numeric(pvalues)<=0.05, ]#I think this line of code is out of place here.
number_sig_seq<-nrow(otus_mG_filtered)
number_sig_seq
write.table(otus_mG,
            file="/Users/andrewmcleod/Library/Mobile Documents/com~apple~CloudDocs/Documents/PhD/Thesis/Aim 1 & 2 Results/Microbiome/20210108/Significant_seqs/phylum_mG_Full.txt",
            sep="\t",col.names=TRUE,row.names=TRUE) 
write.table(otus_mG_filtered,
            file="/Users/andrewmcleod/Library/Mobile Documents/com~apple~CloudDocs/Documents/PhD/Thesis/Aim 1 & 2 Results/Microbiome/20210108/Significant_seqs/phylum_mG_filtered_Full.txt",
            sep="\t",col.names=TRUE,row.names=TRUE)

if (number_sig_seq>0){
  if (!is.null(dim(otus_mG_filtered))){
    tax_table_sig_otu<-merge(tax_table(final_filtered), otus_mG_filtered, by=0)
    write.table(tax_table_sig_otu,
                file="/Users/andrewmcleod/Library/Mobile Documents/com~apple~CloudDocs/Documents/PhD/Thesis/Aim 1 & 2 Results/Microbiome/20210108/Significant_seqs/phylum_mG_sig_0.05_Full.txt",
                sep="\t",col.names=TRUE,row.names=TRUE) 
  } 
}

melt_data_sig<-merge(t(MRcounts(phylum_metagenomeSeq_filter))[,rownames(phylum_mG_filtered_MCI_Y_N)],
                     metadata[,c("MCI_Y_N")], by=0)
melt_data_sig<-melt(melt_data_sig)
melt_data_sig$value=melt_data_sig$value
melt_data_sig<-merge(melt_data_sig,otu_taxa_table[,c(1,grep("detailed_hierachy",colnames(otu_taxa_table)))], 
                     by.x="variable",by.y="Row.names")
sequences_order<-rownames(otus_mG_filtered_MCI_Y_N)[
  order(otus_mG_filtered_MCI_Y_N[,1],decreasing=FALSE)]
variables_names<-sapply(melt_data_sig[na.omit(match(sequences_order,melt_data_sig$variable)),"Species_all"], 
                        function(x){paste(strsplit(x,"_")[[1]][1:7],collapse="_")})
names(variables_names)<-NULL
melt_data_sig$variable <- factor(melt_data_sig$variable, levels = sequences_order)
otus_mG_filtered_MCI_Y_N<-otus_mG_filtered_MCI_Y_N[order(otus_mG_filtered_MCI_Y_N[,1],
                                                         decreasing=FALSE),]
facet_total<-data.frame(Row.names=names(tapply(log(melt_data_sig$value+1),melt_data_sig$detailed_hierachy,mean)),
                        facet=as.numeric(tapply(log(melt_data_sig$value+1),melt_data_sig$detailed_hierachy,function(x){
                          as.numeric(mean(x))})),
                        stringsAsFactors = FALSE)
melt_data_sig<-merge(melt_data_sig, facet_total, by.x="detailed_hierachy", by.y="Row.names")

pdf(file="/Users/andrewmcleod/Library/Mobile Documents/com~apple~CloudDocs/Documents/PhD/Thesis/Aim 1 & 2 Results/Microbiome/20210108/Significant_seqs/mG_sig_0.05_Full_2.pdf",
    width=9,height=8)
dodge <- position_dodge(width = 0.8)
ggplot(melt_data_sig,aes(y=log(value+1), x=detailed_hierachy,
                         fill=MCI_Y_N, color=MCI_Y_N)) + 
  scale_fill_viridis(discrete=TRUE,begin=0, end=0.5,direction=1, alpha=0.4)+
  scale_color_viridis(discrete=TRUE,begin=0, end=0.5,direction=1)+
  theme(axis.text = element_text(size = 20))+
  #theme(axis.text.x = element_text(angle = 45))+
  #theme(axis.text.x = element_text(vjust = 0.5))+
  #theme(axis.text = element_text(margin = (t = 100)))+
  theme(axis.title.x = element_text(size = 20))+
  theme(legend.text = element_text(size = 20))+
  theme(legend.title = element_text(size = 20))+
  theme(legend.position = "bottom")+
  xlab(label="")+ylab(label="Counts (log normalized)")+
  scale_y_continuous(limits=c(0,10))+
  geom_boxplot(aes(color=MCI_Y_N , alpha=0.05,fill=MCI_Y_N))+
  #geom_violin()+
  #geom_dotplot(stackdir='center', dotsize=0.1,position=dodge)+
  coord_flip()+
  geom_point(position=position_dodge(width=0.75), aes(color=MCI_Y_N , fill=MCI_Y_N ),
             stat="identity")

#scale_x_discrete(breaks=unique(melt_data_sig$Phylum),
#labels=label.y, 
#limits=names_x)
dev.off()


# phylum, moca, unadjusted, effective sample size ------------------------------------------------


featureData =data.frame(Kingdom=sapply(rownames(phylum_table_mGnorm),function(x){
  unlist(strsplit(x,"_",fixed=TRUE))[[1]]}),
  Phylum=sapply(rownames(phylum_table_mGnorm),function(x){
    unlist(strsplit(x,"_",fixed=TRUE))[[2]]}))
rownames(featureData)<-rownames(phylum_table_mGnorm)
rownames(phylum_map_mGnorm)<-phylum_map_mGnorm$Row.names
ids2remove_ESV<-c()
matrixData<-t(phylum_table_mGnorm)
matrixData<-matrixData[!rownames(matrixData)%in%ids2remove_ESV,]
metadata<-phylum_map_mGnorm[match(rownames(matrixData),phylum_map_mGnorm$Row.names),
                            (nrow(phylum_table_mGnorm)+2):ncol(phylum_map_mGnorm)]
rownames(metadata)<-metadata$SampleID
metadata<-metadata[match(rownames(matrixData),rownames(metadata)),]

phylum_metagenomeSeq<-newMRexperiment(t(matrixData),  
                                      phenoData = AnnotatedDataFrame(metadata), 
                                      featureData = AnnotatedDataFrame(featureData))
nsamples=dim(matrixData)[2]

phylum_metagenomeSeq_filter = filterData(phylum_metagenomeSeq, present = 1, depth = 5) 
p = cumNormStatFast(phylum_metagenomeSeq_filter )
phylum_metagenomeSeq_filter <- cumNorm(phylum_metagenomeSeq_filter, p =p) 
phylum_metagenomeSeq_filter_nor = MRcounts(phylum_metagenomeSeq_filter , norm = TRUE, log = FALSE)
head(normFactors(phylum_metagenomeSeq_filter))
pd <- pData(phylum_metagenomeSeq_filter) 
Visit=pData(phylum_metagenomeSeq_filter)$Visit
group=pData(phylum_metagenomeSeq_filter)$group
MCI_Y_N=pData(phylum_metagenomeSeq_filter)$MCI_Y_N
NewMoca=as.numeric(as.character(pData(phylum_metagenomeSeq_filter)$NewMoca))
mod_crypt= model.matrix(~NewMoca) 
settings = zigControl(maxit = 100, verbose = TRUE, pvalMethod = "bootstrap") 
fit_crypt = fitZig(obj = phylum_metagenomeSeq_filter, 
                   mod = mod_crypt, useCSSoffset =TRUE, 
                   control = settings)
mean_eff_size=median(calculateEffectiveSamples(fit_crypt))
calculateEffectiveSamples(fit_crypt)[order(calculateEffectiveSamples(fit_crypt))]
hist(calculateEffectiveSamples(fit_crypt)[order(calculateEffectiveSamples(fit_crypt))])
print(mean_eff_size)
dev.off()

mean_eff_size=40
phylum_metagenomeSeq_filter = filterData(phylum_metagenomeSeq, present = round(mean_eff_size,0), 
                                         depth = 5) 
smat = lapply(1:ncol(MRcounts(phylum_metagenomeSeq_filter)), function(i) {
  sort(MRcounts(phylum_metagenomeSeq_filter)[which(MRcounts(phylum_metagenomeSeq_filter)[,i] > 0),i], 
       decreasing = TRUE)})
leng = sapply(smat, length)
colnames(MRcounts(phylum_metagenomeSeq_filter))[leng<=1]

p = cumNormStatFast(phylum_metagenomeSeq_filter)
phylum_metagenomeSeq_filter <- cumNorm(phylum_metagenomeSeq_filter, p =p) 

Visit=pData(phylum_metagenomeSeq_filter)$Visit
group=pData(phylum_metagenomeSeq_filter)$group
MCI_Y_N=pData(phylum_metagenomeSeq_filter)$MCI_Y_N
NewMoca=as.numeric(as.character(pData(phylum_metagenomeSeq_filter)$NewMoca))
mod_crypt= model.matrix(~NewMoca) 
colnames(mod_crypt)<-c("Intercept","NewMoca")
settings = zigControl(maxit = 100, verbose = TRUE, pvalMethod = "bootstrap") 
fit_crypt = fitZig(obj = phylum_metagenomeSeq_filter, 
                   mod = mod_crypt, useCSSoffset =TRUE, 
                   control = settings)
zigFit = fit_crypt@fit 
finalMod = fit_crypt@fit$design 
fit1 = eBayes(zigFit) 
pvalues<-p.adjust(fit1$p.value[,-which(colnames(fit1$p.value)=="scalingFactor"|colnames(fit1$p.value)=="Intercept")],
                  method="fdr")
otus_mG<-cbind(fit_crypt@fit$coefficients[,-which(colnames(fit1$p.value)=="scalingFactor"|colnames(fit1$p.value)=="Intercept")],
               padj=pvalues)
rownames(otus_mG)<-rownames(fit1$coefficients)
otus_filtered<-otus_mG

#topTable(fit2)
#pvalues<-apply(fit2$p.value,2,function(x){p.adjust(as.numeric(x),method="fdr")})
#otus_mG<-cbind(fit2$coefficients,pvalues)
#rownames(otus_mG)<-rownames(fit2$coefficients)
write.table(otus_mG,
            file="/Users/andrewmcleod/Library/Mobile Documents/com~apple~CloudDocs/Documents/PhD/Thesis/Aim 1 & 2 Results/Microbiome/20210108/Significant_seqs/phylum_MOCA_base.txt",
            sep="\t",col.names=TRUE,row.names=TRUE) 
write.table(otus_filtered,
            file="/Users/andrewmcleod/Library/Mobile Documents/com~apple~CloudDocs/Documents/PhD/Thesis/Aim 1 & 2 Results/Microbiome/20210108/Significant_seqs/phylum_MOCA_base.txt",
            sep="\t",col.names=TRUE,row.names=TRUE)

tax_table_sig_otu<-merge(phylum_abundance_mGnorm, otus_mG, by=0)
write.table(tax_table_sig_otu,
            file="/Users/andrewmcleod/Library/Mobile Documents/com~apple~CloudDocs/Documents/PhD/Thesis/Aim 1 & 2 Results/Microbiome/20210108/Significant_seqs/phylum_0.05_MOCA_base.txt",
            sep="\t",col.names=TRUE,row.names=TRUE) #I don't believe this  is going to give significant phyla.
#Compared to the analogous line for ASV's, this line is different.


# phylum moca unadjusted pdf ----------------------------------------------


melt_data_sig<-merge(t(MRcounts(phylum_metagenomeSeq_filter)),
                     metadata[,c("MCI_Y_N","NewMoca")], by=0)
melt_data_sig<-reshape2::melt(melt_data_sig, id.vars=c("Row.names","MCI_Y_N","NewMoca"))
melt_data_sig$value=melt_data_sig$value
#melt_data_sig<-merge(melt_data_sig,phylum_table_mGnorm, 
#                     by.x="variable",by.y=0)
sequences_order<-rownames(otus_filtered)[
  order(otus_filtered[,1],decreasing=FALSE)]
variables_names<-melt_data_sig[na.omit(match(sequences_order,melt_data_sig$variable)),"variable"]
names(variables_names)<-NULL
melt_data_sig$variable <- factor(melt_data_sig$variable, levels = sequences_order)
otus_mG_filtered<-otus_filtered[order(otus_filtered[,1],
                                         decreasing=FALSE),]
facet_total<-data.frame(Row.names=names(tapply(log(melt_data_sig$value+1),melt_data_sig$variable,mean)),
                        facet=as.numeric(tapply(log(melt_data_sig$value+1),melt_data_sig$variable,function(x){
                          as.numeric(mean(x))})),
                        stringsAsFactors = FALSE)
melt_data_sig<-merge(melt_data_sig, facet_total, by.x="variable", by.y="Row.names")

pdf(file="/Users/andrewmcleod/Library/Mobile Documents/com~apple~CloudDocs/Documents/PhD/Thesis/Aim 1 & 2 Results/Microbiome/20210108/Significant_seqs/phylum_NewMoca_0.05.pdf",
    width=11,height=7)
dodge <- position_dodge(width = 0.8)
ggplot(melt_data_sig[melt_data_sig$value>0,],aes(x=NewMoca, y=log(value+1),
                                                 fill=variable, color=variable)) + 
  scale_fill_viridis(discrete=TRUE,begin=0, end=0.8,direction=1, alpha=0.4)+
  scale_color_viridis(discrete=TRUE,begin=0, end=0.8,direction=1)+
  theme(axis.text = element_text(size = 20))+
  xlab(label="")+ylab(label="Counts (log normalized)")+
  theme(axis.title.y = element_text(size = 20))+
  #geom_boxplot(aes(color=as.factor(NewMoca), alpha=0.05,fill=as.factor(NewMoca)))+
  #geom_violin()+
  #geom_dotplot(stackdir='center', dotsize=0.1,position=dodge)+
  #coord_flip()+
  geom_point(position=position_dodge(width=0.75), aes(color=variable,
                                                      fill=variable),
             stat="identity")+
  facet_wrap(~variable, nrow = 3, scales = "free_y")+
  theme(strip.text.x = element_text(size = 20))+
  theme(legend.position="none")+
  geom_smooth(aes(color=variable,
                  fill=variable), method="lm")

#scale_x_discrete(breaks=unique(melt_data_sig$Phylum),
#labels=label.y, 
#limits=names_x)
dev.off()


# phylum, moca, adjusted, effective sample size and model  ------------------------


featureData =data.frame(Kingdom=sapply(rownames(phylum_table_mGnorm),function(x){
  unlist(strsplit(x,"_",fixed=TRUE))[[1]]}),
  Phylum=sapply(rownames(phylum_table_mGnorm),function(x){
    unlist(strsplit(x,"_",fixed=TRUE))[[2]]}))
rownames(featureData)<-rownames(phylum_table_mGnorm)
rownames(phylum_map_mGnorm)<-phylum_map_mGnorm$Row.names
ids2remove_ESV<-c()
matrixData<-t(phylum_table_mGnorm)
matrixData<-matrixData[!rownames(matrixData)%in%ids2remove_ESV,]
metadata<-phylum_map_mGnorm[match(rownames(matrixData),phylum_map_mGnorm$Row.names),
                            (nrow(phylum_table_mGnorm)+2):ncol(phylum_map_mGnorm)]
rownames(metadata)<-metadata$SampleID
metadata<-metadata[match(rownames(matrixData),rownames(metadata)),]

phylum_metagenomeSeq<-newMRexperiment(t(matrixData),  
                                      phenoData = AnnotatedDataFrame(metadata), 
                                      featureData = AnnotatedDataFrame(featureData))
nsamples=dim(matrixData)[2]

phylum_metagenomeSeq_filter = filterData(phylum_metagenomeSeq, present = 1, depth = 5) 
p = cumNormStatFast(phylum_metagenomeSeq_filter )
phylum_metagenomeSeq_filter <- cumNorm(phylum_metagenomeSeq_filter, p =p) 
phylum_metagenomeSeq_filter_nor = MRcounts(phylum_metagenomeSeq_filter , norm = TRUE, log = FALSE)
 
Visit=pData(phylum_metagenomeSeq_filter)$Visit
group=pData(phylum_metagenomeSeq_filter)$group
NewMoca=as.numeric(as.character(pData(phylum_metagenomeSeq_filter)$NewMoca))
CTMean=as.numeric(as.character(pData(phylum_metagenomeSeq_filter)$CTMean))
MCI_Y_N=pData(phylum_metagenomeSeq_filter)$MCI_Y_N
Percent_Wt_Change<-pData(phylum_metagenomeSeq_filter)$Percent_Wt_Change
age_ips<-as.numeric(as.character(pData(phylum_metagenomeSeq_filter)$age_ips))
medi_score<-as.numeric(as.character(pData(phylum_metagenomeSeq_filter)$medi_score))
race=pData(phylum_metagenomeSeq_filter)$race 
education=as.numeric(as.character(pData(phylum_metagenomeSeq_filter)$education))
SedperDay=as.numeric(as.character(pData(phylum_metagenomeSeq_filter)$SedperDay))
income=as.numeric(as.character(pData(phylum_metagenomeSeq_filter)$income))
hba1c=as.numeric(as.character(pData(phylum_metagenomeSeq_filter)$hba1c))
glucose=as.numeric(as.character(pData(phylum_metagenomeSeq_filter)$glucose))
cesd=as.numeric(as.character(pData(phylum_metagenomeSeq_filter)$cesd))
MicroMed=pData(phylum_metagenomeSeq_filter)$MicroMed
MedChol_Y_N=pData(phylum_metagenomeSeq_filter)$MedChol_Y_N
Anti_Inf_24hr=pData(phylum_metagenomeSeq_filter)$Anti_Inf_24hr
MedBP_YorN=pData(phylum_metagenomeSeq_filter)$MedBP_YorN
dxa_smoke=pData(phylum_metagenomeSeq_filter)$dxa_smoke
dbp_avg=as.numeric(as.character(pData(phylum_metagenomeSeq_filter)$dbp_avg))
sbp_avg=as.numeric(as.character(pData(phylum_metagenomeSeq_filter)$sbp_avg))
SqrtVATperHt=as.numeric(as.character(pData(phylum_metagenomeSeq_filter)$SqrtVATperHt))
hdl=as.numeric(as.character(pData(phylum_metagenomeSeq_filter)$hdl))
ldl=as.numeric(as.character(pData(phylum_metagenomeSeq_filter)$ldl))
LogTriglycerides=as.numeric(as.character(pData(phylum_metagenomeSeq_filter)$LogTriglycerides))
Grad_Numeric=pData(phylum_metagenomeSeq_filter)$Grad_Numeric


mod_crypt= model.matrix(~NewMoca+Grad_Numeric+~MicroMed+~Anti_Inf_24hr)
settings = zigControl(maxit = 100, verbose = TRUE, pvalMethod = "bootstrap") 
fit_crypt = fitZig(obj = phylum_metagenomeSeq_filter, 
                   mod = mod_crypt, useCSSoffset =TRUE, 
                   control = settings)
mean_eff_size=median(calculateEffectiveSamples(fit_crypt))
calculateEffectiveSamples(fit_crypt)[order(calculateEffectiveSamples(fit_crypt))]
hist(calculateEffectiveSamples(fit_crypt)[order(calculateEffectiveSamples(fit_crypt))])
print(mean_eff_size)
dev.off()

mean_eff_size=40
phylum_metagenomeSeq_filter = filterData(phylum_metagenomeSeq, present = round(mean_eff_size,0), 
                                       depth = 5) 
smat = lapply(1:ncol(MRcounts(phylum_metagenomeSeq_filter)), function(i) {
  sort(MRcounts(phylum_metagenomeSeq_filter)[which(MRcounts(phylum_metagenomeSeq_filter)[,i] > 0),i], 
       decreasing = TRUE)})
leng = sapply(smat, length)
colnames(MRcounts(phylum_metagenomeSeq_filter))[leng<=1]

p = cumNormStatFast(phylum_metagenomeSeq_filter)
phylum_metagenomeSeq_filter <- cumNorm(phylum_metagenomeSeq_filter, p =p)
Visit=pData(otus_metagenomeSeqv1_filter)$Visit
group=pData(otus_metagenomeSeqv1_filter)$group
NewMoca=as.numeric(as.character(pData(otus_metagenomeSeqv1_filter)$NewMoca))
MCI_Y_N=pData(otus_metagenomeSeqv1_filter)$MCI_Y_N
Percent_Wt_Change<-pData(otus_metagenomeSeqv1_filter)$Percent_Wt_Change
CTMean=as.numeric(as.character(pData(otus_metagenomeSeqv1_filter)$CTMean))
medi_score=as.numeric(as.character(pData(otus_metagenomeSeqv1_filter)$medi_score))
race=pData(otus_metagenomeSeqv1_filter)$race 
education=as.numeric(as.character(pData(otus_metagenomeSeqv1_filter)$education))
SedperDay=as.numeric(as.character(pData(otus_metagenomeSeqv1_filter)$SedperDay))
income=as.numeric(as.character(pData(otus_metagenomeSeqv1_filter)$income))
hba1c=as.numeric(as.character(pData(otus_metagenomeSeqv1_filter)$hba1c))
glucose=as.numeric(as.character(pData(otus_metagenomeSeqv1_filter)$glucose))
cesd=as.numeric(as.character(pData(otus_metagenomeSeqv1_filter)$cesd))
MicroMed=pData(otus_metagenomeSeqv1_filter)$MicroMed
MedChol_Y_N=pData(otus_metagenomeSeqv1_filter)$MedChol_Y_N
Anti_Inf_24hr=pData(otus_metagenomeSeqv1_filter)$Anti_Inf_24hr
MedBP_YorN=pData(otus_metagenomeSeqv1_filter)$MedBP_YorN
dxa_smoke=pData(otus_metagenomeSeqv1_filter)$dxa_smoke
dbp_avg=as.numeric(as.character(pData(otus_metagenomeSeqv1_filter)$dbp_avg))
sbp_avg=as.numeric(as.character(pData(otus_metagenomeSeqv1_filter)$sbp_avg))
SqrtVATperHt=as.numeric(as.character(pData(otus_metagenomeSeqv1_filter)$SqrtVATperHt))
hdl=as.numeric(as.character(pData(otus_metagenomeSeqv1_filter)$hdl))
ldl=as.numeric(as.character(pData(otus_metagenomeSeqv1_filter)$ldl))
LogTriglycerides=as.numeric(as.character(pData(otus_metagenomeSeqv1_filter)$LogTriglycerides))
Grad_Numeric=pData(otus_metagenomeSeqv1_filter)$Grad_Numeric


mod_crypt= model.matrix(~NewMoca+Grad_Numeric+~MicroMed+~Anti_Inf_24hr)

colnames(mod_crypt)<-c("Intercept","NewMoca", "Grad_Numeric", "MicroMed","Anti_Inf_24hr")
settings = zigControl(maxit = 100, verbose = TRUE, pvalMethod = "bootstrap") 
fit_crypt = fitZig(obj = phylum_metagenomeSeq_filter, 
                   mod = mod_crypt, useCSSoffset =TRUE, 
                   control = settings)
zigFit = fit_crypt@fit 
finalMod = fit_crypt@fit$design 
fit1 = eBayes(zigFit) 
# Here it is the way that you can adjust for multiple variables
pvalues<-apply(fit1$p.value[,c("NewMoca", "Grad_Numeric", "MicroMed","Anti_Inf_24hr")],2,function(x){p.adjust(as.numeric(x),method="fdr")}) #I don't believe this line of code will work for just one independent variable in the model
otus_mG<-cbind(fit_crypt@fit$coefficients[,c("NewMoca", "Grad_Numeric", "MicroMed","Anti_Inf_24hr")],pvalues)
rownames(otus_mG)<-rownames(fit_crypt@fit$coefficients)

number_sig_seq<-sum(apply(otus_mG[,(ncol(otus_mG)/2+1):ncol(otus_mG)],1,function(x){
  ifelse(any(as.numeric(x)<=0.05), TRUE, FALSE)}))
otus_mG_filtered<-otus_mG[apply(otus_mG[,(ncol(otus_mG)/2+1):ncol(otus_mG)],1,function(x){
  ifelse(any(as.numeric(x)<=0.05), TRUE, FALSE)}),]

phylum_mG_filtered_NewMoca<-otus_mG[apply(otus_mG[,(ncol(otus_mG)/2+1):ncol(otus_mG)],1,function(x){
  ifelse(any(as.numeric(x[1])<=0.05), TRUE, FALSE)}),]


otus_mG<-cbind(fit1$coefficients[,-which(colnames(fit1$p.value)=="scalingFactor"|colnames(fit1$p.value)=="Intercept")],
               padj=pvalues)
rownames(otus_mG)<-rownames(fit1$coefficients)
otus_mG_filtered<-otus_mG[as.numeric(pvalues)<=0.05, ]#I think this line of code is out of place here.
number_sig_seq<-nrow(otus_mG_filtered)
number_sig_seq
write.table(otus_mG,
            file="/Users/andrewmcleod/Library/Mobile Documents/com~apple~CloudDocs/Documents/PhD/Thesis/Aim 1 & 2 Results/Microbiome/20210108/Significant_seqs/phylum_mG_Full_MOCA_DONECORRECTLYUSETHIS.txt",
            sep="\t",col.names=TRUE,row.names=TRUE) 
write.table(otus_mG_filtered,
            file="/Users/andrewmcleod/Library/Mobile Documents/com~apple~CloudDocs/Documents/PhD/Thesis/Aim 1 & 2 Results/Microbiome/20210108/Significant_seqs/phylum_mG_filtered_Full_MOCADONECORRECTLYUSETHIS.txt",
            sep="\t",col.names=TRUE,row.names=TRUE)

if (number_sig_seq>0){
  if (!is.null(dim(otus_mG_filtered))){
    tax_table_sig_otu<-merge(tax_table(final_filtered), otus_mG_filtered, by=0)
    write.table(tax_table_sig_otu,
                file="/Users/andrewmcleod/Library/Mobile Documents/com~apple~CloudDocs/Documents/PhD/Thesis/Aim 1 & 2 Results/Microbiome/20210108/Significant_seqs/phylum_mG_sig_0.05_Full_MOCA.txt",
                sep="\t",col.names=TRUE,row.names=TRUE) 
  } 
}

melt_data_sig<-merge(t(MRcounts(phylum_metagenomeSeq_filter)),
                     metadata[,c("NewMoca", "Grad_Numeric", "MicroMed","Anti_Inf_24hr")], by=0)
melt_data_sig<-reshape2::melt(melt_data_sig, id.vars=c("Row.names","NewMoca", "Grad_Numeric", "MicroMed","Anti_Inf_24hr"))
melt_data_sig$value=melt_data_sig$value
#melt_data_sig<-merge(melt_data_sig,phylum_table_mGnorm, 
#                     by.x="variable",by.y=0)
sequences_order<-rownames(phylum_mG_filtered_NewMoca)[
  order(phylum_mG_filtered_NewMoca[,1],decreasing=FALSE)]
variables_names<-melt_data_sig[na.omit(match(sequences_order,melt_data_sig$variable)),"variable"]
names(variables_names)<-NULL
melt_data_sig$variable <- factor(melt_data_sig$variable, levels = sequences_order)
phylum_mG_filtered_NewMoca<-phylum_mG_filtered_NewMoca[order(phylum_mG_filtered_NewMoca[,1],
                                      decreasing=FALSE),]
facet_total<-data.frame(Row.names=names(tapply(log(melt_data_sig$value+1),melt_data_sig$variable,mean)),
                        facet=as.numeric(tapply(log(melt_data_sig$value+1),melt_data_sig$variable,function(x){
                          as.numeric(mean(x))})),
                        stringsAsFactors = FALSE)
melt_data_sig<-merge(melt_data_sig, facet_total, by.x="variable", by.y="Row.names")

pdf(file="/Users/andrewmcleod/Library/Mobile Documents/com~apple~CloudDocs/Documents/PhD/Thesis/Aim 1 & 2 Results/Microbiome/20210108/Significant_seqs/phylum_NewMoca_0.05_Full_2.pdf",
    width=4,height=5)
dodge <- position_dodge(width = 0.8)
ggplot(melt_data_sig[melt_data_sig$value>0,],aes(x=NewMoca, y=log(value+1),
                                                 fill=variable, color=variable)) + 
  scale_fill_viridis(discrete=TRUE,begin=0, end=0.8,direction=1, alpha=0.4)+
  scale_color_viridis(discrete=TRUE,begin=0, end=0.8,direction=1)+
  theme(axis.text = element_text(size = 18))+
  xlab(label="")+ylab(label="Counts (log normalized)")+
  theme(axis.title.y = element_text(size = 20))+
  #geom_boxplot(aes(color=as.factor(NewMoca), alpha=0.05,fill=as.factor(NewMoca)))+
  #geom_violin()+
  #geom_dotplot(stackdir='center', dotsize=0.1,position=dodge)+
  #coord_flip()+
  geom_point(position=position_dodge(width=0.75), aes(color=variable,
                                                      fill=variable),
             stat="identity")+
  facet_wrap(~variable, nrow = 3, scales = "free_y")+
  theme(strip.text.x = element_text(size = 20))+
  theme(legend.position="none")+
  geom_smooth(aes(color=variable,
                  fill=variable), method="lm")

#scale_x_discrete(breaks=unique(melt_data_sig$Phylum),
#labels=label.y, 
#limits=names_x)
dev.off()


# ASV, MOCA/logcrp, unadjusted sample size and model and pdf ---------------------

mod_crypt= model.matrix(~NewMoca) 
settings = zigControl(maxit = 100, verbose = TRUE, pvalMethod = "bootstrap") 
fit_crypt = fitZig(obj = otus_metagenomeSeqv1_filter, 
                   mod = mod_crypt, useCSSoffset =TRUE, 
                   control = settings)
mean_eff_size=median(calculateEffectiveSamples(fit_crypt))
calculateEffectiveSamples(fit_crypt)[order(calculateEffectiveSamples(fit_crypt))]
hist(calculateEffectiveSamples(fit_crypt)[order(calculateEffectiveSamples(fit_crypt))])
print(mean_eff_size)
dev.off()

mean_eff_size=15
otus_metagenomeSeq_filter = filterData(otus_metagenomeSeq, present = round(mean_eff_size,0), 
                                       depth = 5) 
smat = lapply(1:ncol(MRcounts(otus_metagenomeSeq_filter)), function(i) {
  sort(MRcounts(otus_metagenomeSeq_filter)[which(MRcounts(otus_metagenomeSeq_filter)[,i] > 0),i], 
       decreasing = TRUE)})
leng = sapply(smat, length)
colnames(MRcounts(otus_metagenomeSeq_filter))[leng<=1]

p = cumNormStatFast(otus_metagenomeSeq_filter)
otus_metagenomeSeq_filter <- cumNorm(otus_metagenomeSeq_filter, p =p)
LogCRP=as.numeric(as.character(pData(otus_metagenomeSeqv1_filter)$LogCRP))
Visit=pData(otus_metagenomeSeqv1_filter)$Visit
group=pData(otus_metagenomeSeqv1_filter)$group
NewMoca=as.numeric(as.character(pData(otus_metagenomeSeqv1_filter)$NewMoca))
MCI_Y_N=pData(otus_metagenomeSeqv1_filter)$MCI_Y_N
Percent_Wt_Change<-pData(otus_metagenomeSeqv1_filter)$Percent_Wt_Change
CTMean=as.numeric(as.character(pData(otus_metagenomeSeqv1_filter)$CTMean))
medi_score=as.numeric(as.character(pData(otus_metagenomeSeqv1_filter)$medi_score))
race=pData(otus_metagenomeSeqv1_filter)$race 
education=as.numeric(as.character(pData(otus_metagenomeSeqv1_filter)$education))
SedperDay=as.numeric(as.character(pData(otus_metagenomeSeqv1_filter)$SedperDay))
income=as.numeric(as.character(pData(otus_metagenomeSeqv1_filter)$income))
hba1c=as.numeric(as.character(pData(otus_metagenomeSeqv1_filter)$hba1c))
glucose=as.numeric(as.character(pData(otus_metagenomeSeqv1_filter)$glucose))
cesd=as.numeric(as.character(pData(otus_metagenomeSeqv1_filter)$cesd))
MicroMed=pData(otus_metagenomeSeqv1_filter)$MicroMed
MedChol_Y_N=pData(otus_metagenomeSeqv1_filter)$MedChol_Y_N
Anti_Inf_24hr=pData(otus_metagenomeSeqv1_filter)$Anti_Inf_24hr
MedBP_YorN=pData(otus_metagenomeSeqv1_filter)$MedBP_YorN
dxa_smoke=pData(otus_metagenomeSeqv1_filter)$dxa_smoke
dbp_avg=as.numeric(as.character(pData(otus_metagenomeSeqv1_filter)$dbp_avg))
sbp_avg=as.numeric(as.character(pData(otus_metagenomeSeqv1_filter)$sbp_avg))
SqrtVATperHt=as.numeric(as.character(pData(otus_metagenomeSeqv1_filter)$SqrtVATperHt))
hdl=as.numeric(as.character(pData(otus_metagenomeSeqv1_filter)$hdl))
ldl=as.numeric(as.character(pData(otus_metagenomeSeqv1_filter)$ldl))
LogTriglycerides=as.numeric(as.character(pData(otus_metagenomeSeqv1_filter)$LogTriglycerides))
Grad_Numeric=pData(otus_metagenomeSeqv1_filter)$Grad_Numeric

mod_crypt= model.matrix(~NewMoca) 
colnames(mod_crypt)<-c("Intercept","NewMoca")
settings = zigControl(maxit = 100, verbose = TRUE, pvalMethod = "bootstrap") 
fit_crypt = fitZig(obj = otus_metagenomeSeq_filter, 
                   mod = mod_crypt, useCSSoffset =TRUE, 
                   control = settings)
zigFit = fit_crypt@fit 
finalMod = fit_crypt@fit$design 
fit1 = eBayes(zigFit) 
pvalues<-p.adjust(as.numeric(fit1$p.value[,-which(colnames(fit1$p.value)=="scalingFactor"|colnames(fit1$p.value)=="Intercept")]),method="fdr")
otus_mG<-cbind(fit1$coefficients[,-which(colnames(fit1$p.value)=="scalingFactor"|colnames(fit1$p.value)=="Intercept")],
               padj=pvalues)
rownames(otus_mG)<-rownames(fit1$coefficients)
otus_mG_filtered<-otus_mG[as.numeric(pvalues)<=0.05, ]
number_sig_seq<-nrow(otus_mG_filtered)

write.table(otus_mG,
            file="/Users/andrewmcleod/Library/Mobile Documents/com~apple~CloudDocs/Documents/PhD/Thesis/Aim 1 & 2 Results/Microbiome/20210108/Significant_seqs/otus_mG_Moca_Base.txt",
            sep="\t",col.names=TRUE,row.names=TRUE) 
write.table(otus_mG_filtered,
            file="/Users/andrewmcleod/Library/Mobile Documents/com~apple~CloudDocs/Documents/PhD/Thesis/Aim 1 & 2 Results/Microbiome/20210108/Significant_seqs/otus_mG_filtered_Moca_Base.txt",
            sep="\t",col.names=TRUE,row.names=TRUE)

if (number_sig_seq>0){
  if (!is.null(dim(otus_mG_filtered))){
    tax_table_sig_otu<-merge(tax_table(final_filtered), otus_mG_filtered, by=0)
    write.table(tax_table_sig_otu,
                file="/Users/andrewmcleod/Library/Mobile Documents/com~apple~CloudDocs/Documents/PhD/Thesis/Aim 1 & 2 Results/Microbiome/20210108/Significant_seqs/taxa_mG_sig_Moca_Base_0.05.txt",
                sep="\t",col.names=TRUE,row.names=TRUE) 
  } 
}

melt_data_sig<-merge(t(MRcounts(otus_metagenomeSeq_filter))[,rownames(otus_mG_filtered)],
                     metadata[,c("MCI_Y_N","NewMoca")], by=0)
melt_data_sig<-reshape2::melt(melt_data_sig, id.vars=c("Row.names","MCI_Y_N","NewMoca"))
melt_data_sig$value=melt_data_sig$value
melt_data_sig<-merge(melt_data_sig,otu_taxa_table[,c(1,grep("detailed_hierachy",colnames(otu_taxa_table)))], 
                     by.x="variable",by.y="Row.names")
sequences_order<-rownames(otus_mG_filtered)[
  order(otus_mG_filtered[,1],decreasing=FALSE)]
variables_names<-sapply(melt_data_sig[na.omit(match(sequences_order,melt_data_sig$variable)),"Species_all"], 
                        function(x){paste(strsplit(x,"_")[[1]][1:7],collapse="_")})
names(variables_names)<-NULL
melt_data_sig$variable <- factor(melt_data_sig$variable, levels = sequences_order)
otus_mG_filtered<-otus_mG_filtered[order(otus_mG_filtered[,1],
                                         decreasing=FALSE),]
facet_total<-data.frame(Row.names=names(tapply(log(melt_data_sig$value+1),melt_data_sig$detailed_hierachy,mean)),
                        facet=as.numeric(tapply(log(melt_data_sig$value+1),melt_data_sig$detailed_hierachy,function(x){
                          as.numeric(mean(x))})),
                        stringsAsFactors = FALSE)
melt_data_sig<-merge(melt_data_sig, facet_total, by.x="detailed_hierachy", by.y="Row.names")
library(ggpubr)
pdf(file="/Users/andrewmcleod/Library/Mobile Documents/com~apple~CloudDocs/Documents/PhD/Thesis/Aim 1 & 2 Results/Microbiome/20210108/Significant_seqs/mG_sig_NewMoca_0.05_base.pdf",
    width=11,height=7)
dodge <- position_dodge(width = 0.8)
ggplot(melt_data_sig[melt_data_sig$value>0,],aes(x=NewMoca, y=log(value+1),
                                                 fill=detailed_hierachy, color=detailed_hierachy)) + 
  scale_fill_viridis(discrete=TRUE,begin=0, end=0.8,direction=1, alpha=0.4)+
  scale_color_viridis(discrete=TRUE,begin=0, end=0.8,direction=1)+
  theme(axis.text = element_text(size = 20))+
  theme(axis.title = element_text(size = 20))+
  theme(axis.title.x = element_text(hjust = 0))+
  xlab(label="MoCA")+ylab(label="Counts (log normalized)")+
  #geom_boxplot(aes(color=as.factor(NewMoca), alpha=0.05,fill=as.factor(NewMoca)))+
  #geom_violin()+
  #geom_dotplot(stackdir='center', dotsize=0.1,position=dodge)+
  #coord_flip()+
  geom_point(position=position_dodge(width=0.75), aes(color=detailed_hierachy,
                                                      fill=detailed_hierachy),
             stat="identity")+
  facet_wrap(~detailed_hierachy, nrow = 3, scales = "free_y")+
  theme(strip.text.x = element_text(size = 20))+ 
  theme(legend.position="none")+
  geom_smooth(aes(color=detailed_hierachy,
                  fill=detailed_hierachy), method="lm")
  #stat_cor() 

#scale_x_discrete(breaks=unique(melt_data_sig$Phylum),
#labels=label.y, 
#limits=names_x)
dev.off()


# ASV, MOCA, adjusted sample size and model and pdf ---------------------


Final_Filter_Genus<-tax_glom(final_filtered,"Genus") 
featureData =data.frame(tax_table(final_filtered))
matrixData<-matrix(otu_table(final_filtered),ncol=ncol(otu_table(final_filtered)))
rownames(matrixData)<-rownames(otu_table(final_filtered))
colnames(matrixData)<-colnames(otu_table(final_filtered))
#ids2remove_ESV<-c("DCC3", "DCC4", "PCC4", "F1AZNT")
ids2remove_ESV<-c()
matrixData<-t(matrixData)
matrixData<-matrixData[,!colnames(matrixData)%in%ids2remove_ESV]
metadata<-sample_data(final_filtered)[match(colnames(matrixData),rownames(sample_data(final_filtered))), ]
metadata<-metadata[match(colnames(matrixData),rownames(metadata)),]

otus_metagenomeSeq<-newMRexperiment(matrixData, 
                                    phenoData = AnnotatedDataFrame(metadata), 
                                    featureData = AnnotatedDataFrame(featureData))
otus_metagenomeSeq_filter = filterData(otus_metagenomeSeq, present = 1, depth = 5) 
p = cumNormStatFast(otus_metagenomeSeq_filter) 
otus_metagenomeSeqv1_filter <- cumNorm(otus_metagenomeSeq_filter, p =p) 
Visit=pData(otus_metagenomeSeqv1_filter)$Visit
group=pData(otus_metagenomeSeqv1_filter)$group
NewMoca=as.numeric(as.character(pData(otus_metagenomeSeqv1_filter)$NewMoca))
CTMean=as.numeric(as.character(pData(otus_metagenomeSeqv1_filter)$CTMean))
MCI_Y_N=pData(otus_metagenomeSeqv1_filter)$MCI_Y_N
Percent_Wt_Change<-pData(otus_metagenomeSeqv1_filter)$Percent_Wt_Change
age_ips<-as.numeric(as.character(pData(otus_metagenomeSeqv1_filter)$age_ips))
medi_score<-as.numeric(as.character(pData(otus_metagenomeSeqv1_filter)$medi_score))
race=pData(otus_metagenomeSeqv1_filter)$race 
education=as.numeric(as.character(pData(otus_metagenomeSeqv1_filter)$education))
SedperDay=as.numeric(as.character(pData(otus_metagenomeSeqv1_filter)$SedperDay))
income=as.numeric(as.character(pData(otus_metagenomeSeqv1_filter)$income))
hba1c=as.numeric(as.character(pData(otus_metagenomeSeqv1_filter)$hba1c))
glucose=as.numeric(as.character(pData(otus_metagenomeSeqv1_filter)$glucose))
cesd=as.numeric(as.character(pData(otus_metagenomeSeqv1_filter)$cesd))
MicroMed=pData(otus_metagenomeSeqv1_filter)$MicroMed
MedChol_Y_N=pData(otus_metagenomeSeqv1_filter)$MedChol_Y_N
Anti_Inf_24hr=pData(otus_metagenomeSeqv1_filter)$Anti_Inf_24hr
MedBP_YorN=pData(otus_metagenomeSeqv1_filter)$MedBP_YorN
dxa_smoke=pData(otus_metagenomeSeqv1_filter)$dxa_smoke
dbp_avg=as.numeric(as.character(pData(otus_metagenomeSeqv1_filter)$dbp_avg))
sbp_avg=as.numeric(as.character(pData(otus_metagenomeSeqv1_filter)$sbp_avg))
SqrtVATperHt=as.numeric(as.character(pData(otus_metagenomeSeqv1_filter)$SqrtVATperHt))
hdl=as.numeric(as.character(pData(otus_metagenomeSeqv1_filter)$hdl))
ldl=as.numeric(as.character(pData(otus_metagenomeSeqv1_filter)$ldl))
LogTriglycerides=as.numeric(as.character(pData(otus_metagenomeSeqv1_filter)$LogTriglycerides))
Grad_Numeric=pData(otus_metagenomeSeqv1_filter)$Grad_Numeric


mod_crypt= model.matrix(~NewMoca+Grad_Numeric+~MicroMed+~Anti_Inf_24hr)
settings = zigControl(maxit = 100, verbose = TRUE, pvalMethod = "bootstrap") 
fit_crypt = fitZig(obj = otus_metagenomeSeqv1_filter, 
                   mod = mod_crypt, useCSSoffset =TRUE, 
                   control = settings)
mean_eff_size=median(calculateEffectiveSamples(fit_crypt))
calculateEffectiveSamples(fit_crypt)[order(calculateEffectiveSamples(fit_crypt))]
hist(calculateEffectiveSamples(fit_crypt)[order(calculateEffectiveSamples(fit_crypt))])
print(mean_eff_size)
dev.off()

mean_eff_size=15
otus_metagenomeSeq_filter = filterData(otus_metagenomeSeq, present = round(mean_eff_size,0), 
                                       depth = 5) 
smat = lapply(1:ncol(MRcounts(otus_metagenomeSeq_filter)), function(i) {
  sort(MRcounts(otus_metagenomeSeq_filter)[which(MRcounts(otus_metagenomeSeq_filter)[,i] > 0),i], 
       decreasing = TRUE)})
leng = sapply(smat, length)
colnames(MRcounts(otus_metagenomeSeq_filter))[leng<=1]

p = cumNormStatFast(otus_metagenomeSeq_filter)
otus_metagenomeSeq_filter <- cumNorm(otus_metagenomeSeq_filter, p =p) 
LogCRP=as.numeric(as.character(pData(otus_metagenomeSeq_filter)$LogCRP))
Visit=pData(otus_metagenomeSeq_filter)$Visit
group=pData(otus_metagenomeSeq_filter)$group
NewMoca=as.numeric(as.character(pData(otus_metagenomeSeq_filter)$NewMoca))
MCI_Y_N=pData(otus_metagenomeSeq_filter)$MCI_Y_N
Percent_Wt_Change<-pData(otus_metagenomeSeq_filter)$Percent_Wt_Change
CTMean=as.numeric(as.character(pData(otus_metagenomeSeq_filter)$CTMean))
medi_score=as.numeric(as.character(pData(otus_metagenomeSeq_filter)$medi_score))
race=pData(otus_metagenomeSeq_filter)$race 
education=as.numeric(as.character(pData(otus_metagenomeSeq_filter)$education))
SedperDay=as.numeric(as.character(pData(otus_metagenomeSeq_filter)$SedperDay))
income=as.numeric(as.character(pData(otus_metagenomeSeq_filter)$income))
hba1c=as.numeric(as.character(pData(otus_metagenomeSeq_filter)$hba1c))
glucose=as.numeric(as.character(pData(otus_metagenomeSeq_filter)$glucose))
cesd=as.numeric(as.character(pData(otus_metagenomeSeq_filter)$cesd))
MicroMed=pData(otus_metagenomeSeq_filter)$MicroMed
MedChol_Y_N=pData(otus_metagenomeSeq_filter)$MedChol_Y_N
Anti_Inf_24hr=pData(otus_metagenomeSeq_filter)$Anti_Inf_24hr
MedBP_YorN=pData(otus_metagenomeSeq_filter)$MedBP_YorN
dxa_smoke=pData(otus_metagenomeSeq_filter)$dxa_smoke
dbp_avg=as.numeric(as.character(pData(otus_metagenomeSeq_filter)$dbp_avg))
sbp_avg=as.numeric(as.character(pData(otus_metagenomeSeq_filter)$sbp_avg))
SqrtVATperHt=as.numeric(as.character(pData(otus_metagenomeSeq_filter)$SqrtVATperHt))
hdl=as.numeric(as.character(pData(otus_metagenomeSeq_filter)$hdl))
ldl=as.numeric(as.character(pData(otus_metagenomeSeq_filter)$ldl))
LogTriglycerides=as.numeric(as.character(pData(otus_metagenomeSeq_filter)$LogTriglycerides))
Grad_Numeric=pData(otus_metagenomeSeq_filter)$Grad_Numeric

mod_crypt= model.matrix(~NewMoca+Grad_Numeric+~MicroMed+~Anti_Inf_24hr+LogMeanResult_x)
colnames(mod_crypt)<-c("Intercept","NewMoca", "Grad_Numeric", "MicroMed","Anti_Inf_24hr","LogMeanResult_x")
settings = zigControl(maxit = 100, verbose = TRUE, pvalMethod = "bootstrap") 
fit_crypt = fitZig(obj = otus_metagenomeSeq_filter, 
                   mod = mod_crypt, useCSSoffset =TRUE, 
                   control = settings)
zigFit = fit_crypt@fit 
finalMod = fit_crypt@fit$design 
fit1 = eBayes(zigFit) 
# Here it is the way that you can adjust for multiple variables
pvalues<-apply(fit1$p.value[,c("NewMoca", "Grad_Numeric", "MicroMed","Anti_Inf_24hr","LogMeanResult_x")],2,function(x){p.adjust(as.numeric(x),method="fdr")}) #I don't believe this line of code will work for just one independent variable in the model
otus_mG<-cbind(fit_crypt@fit$coefficients[,c("NewMoca", "Grad_Numeric", "MicroMed","Anti_Inf_24hr","LogMeanResult_x")],pvalues)
rownames(otus_mG)<-rownames(fit_crypt@fit$coefficients)

number_sig_seq<-sum(apply(otus_mG[,(ncol(otus_mG)/2+1):ncol(otus_mG)],1,function(x){
  ifelse(any(as.numeric(x)<=0.05), TRUE, FALSE)}))
otus_mG_filtered<-otus_mG[apply(otus_mG[,(ncol(otus_mG)/2+1):ncol(otus_mG)],1,function(x){
  ifelse(any(as.numeric(x)<=0.05), TRUE, FALSE)}),]

otus_mG_filtered_NewMoca<-otus_mG[apply(otus_mG[,(ncol(otus_mG)/2+1):ncol(otus_mG)],1,function(x){
  ifelse(any(as.numeric(x[1])<=0.05), TRUE, FALSE)}),]


otus_mG<-cbind(fit1$coefficients[,-which(colnames(fit1$p.value)=="scalingFactor"|colnames(fit1$p.value)=="Intercept")],
               padj=pvalues)
rownames(otus_mG)<-rownames(fit1$coefficients)
otus_mG_filtered<-otus_mG[as.numeric(pvalues)<=0.05, ]
number_sig_seq<-nrow(otus_mG_filtered)
number_sig_seq
write.table(otus_mG,
            file="/Users/andrewmcleod/Library/Mobile Documents/com~apple~CloudDocs/Documents/PhD/Thesis/Aim 1 & 2 Results/Microbiome/20210108/Significant_seqs/otus_mG_Full_Moca.txt",
            sep="\t",col.names=TRUE,row.names=TRUE) 
write.table(otus_mG_filtered,
            file="/Users/andrewmcleod/Library/Mobile Documents/com~apple~CloudDocs/Documents/PhD/Thesis/Aim 1 & 2 Results/Microbiome/20210108/Significant_seqs/otus_mG_filtered_Full_Moca.txt",
            sep="\t",col.names=TRUE,row.names=TRUE)

if (number_sig_seq>0){
  if (!is.null(dim(otus_mG_filtered))){
    tax_table_sig_otu<-merge(tax_table(final_filtered), otus_mG_filtered, by=0)
    write.table(tax_table_sig_otu,
                file="/Users/andrewmcleod/Library/Mobile Documents/com~apple~CloudDocs/Documents/PhD/Thesis/Aim 1 & 2 Results/Microbiome/20210108/Significant_seqs/taxa_mG_sig_0.05_Full_Moca_TEMP.txt",
                sep="\t",col.names=TRUE,row.names=TRUE) 
  } 
}

melt_data_sig<-merge(t(MRcounts(otus_metagenomeSeq_filter)),
                     metadata[,c("NewMoca", "Grad_Numeric", "MicroMed","Anti_Inf_24hr")], by=0)
melt_data_sig<-reshape2::melt(melt_data_sig, id.vars=c("Row.names","NewMoca", "Grad_Numeric", "MicroMed","Anti_Inf_24hr"))
melt_data_sig$value=melt_data_sig$value
#melt_data_sig<-merge(melt_data_sig,phylum_table_mGnorm, 
#                     by.x="variable",by.y=0)
melt_data_sig<-merge(melt_data_sig,otu_taxa_table[,c(1,grep("detailed_hierachy",colnames(otu_taxa_table)))], 
                     by.x="variable",by.y="Row.names")
sequences_order<-rownames(otus_mG_filtered_NewMoca)[
  order(otus_mG_filtered_NewMoca[,1],decreasing=FALSE)]
variables_names<-melt_data_sig[na.omit(match(sequences_order,melt_data_sig$variable)),"variable"]
names(variables_names)<-NULL
melt_data_sig$variable <- factor(melt_data_sig$variable, levels = sequences_order)
otus_mG_filtered_NewMoca<-otus_mG_filtered_NewMoca[order(otus_mG_filtered_NewMoca[,1],
                                      decreasing=FALSE),]
facet_total<-data.frame(Row.names=names(tapply(log(melt_data_sig$value+1),melt_data_sig$variable,mean)),
                        facet=as.numeric(tapply(log(melt_data_sig$value+1),melt_data_sig$variable,function(x){
                          as.numeric(mean(x))})),
                        stringsAsFactors = FALSE)
melt_data_sig<-merge(melt_data_sig, facet_total, by.x="variable", by.y="Row.names")

pdf(file="/Users/andrewmcleod/Library/Mobile Documents/com~apple~CloudDocs/Documents/PhD/Thesis/Aim 1 & 2 Results/Microbiome/20210108/Significant_seqs/ASV_NewMoca_0.05_Full_2.pdf",
    width=11,height=7)
dodge <- position_dodge(width = 0.8)
ggplot(melt_data_sig[melt_data_sig$value>0,],aes(x=NewMoca, y=log(value+1),
                                                 fill=variable, color=variable)) + 
  scale_fill_viridis(discrete=TRUE,begin=0, end=0.8,direction=1, alpha=0.4)+
  scale_color_viridis(discrete=TRUE,begin=0, end=0.8,direction=1)+
  theme(axis.text = element_text(size = 20))+
  xlab(label="")+ylab(label="Counts (log normalized)")+
  theme(axis.title.y = element_text(size = 20))+
  #geom_boxplot(aes(color=as.factor(NewMoca), alpha=0.05,fill=as.factor(NewMoca)))+
  #geom_violin()+
  #geom_dotplot(stackdir='center', dotsize=0.1,position=dodge)+
  #coord_flip()+
  geom_point(position=position_dodge(width=0.75), aes(color=variable,
                                                      fill=variable),
             stat="identity")+
  facet_wrap(~variable, nrow = 3, scales = "free_y")+
  theme(strip.text.x = element_text(size = 20))+
  theme(legend.position="none")+
  geom_smooth(aes(color=variable,
                  fill=variable), method="lm")

#scale_x_discrete(breaks=unique(melt_data_sig$Phylum),
#labels=label.y, 
#limits=names_x)
dev.off()

melt_data_sig<-merge(t(MRcounts(otus_metagenomeSeq_filter))[,rownames(otus_mG_filtered_NewMoca)],
                     metadata[,c("NewMoca", "Grad_Numeric", "MicroMed","Anti_Inf_24hr")], by=0)
melt_data_sig<-reshape2::melt(melt_data_sig, id.vars=c("Row.names","NewMoca", "Grad_Numeric", "MicroMed","Anti_Inf_24hr"))
melt_data_sig$value=melt_data_sig$value
melt_data_sig<-merge(melt_data_sig,otu_taxa_table[,c(1,grep("detailed_hierachy",colnames(otu_taxa_table)))], 
                     by.x="variable",by.y="Row.names")
sequences_order<-rownames(otus_mG_filtered_NewMoca)[
  order(otus_mG_filtered_NewMoca[,1],decreasing=FALSE)]
variables_names<-sapply(melt_data_sig[na.omit(match(sequences_order,melt_data_sig$variable)),"Species_all"], 
                        function(x){paste(strsplit(x,"_")[[1]][1:7],collapse="_")})
names(variables_names)<-NULL
melt_data_sig$variable <- factor(melt_data_sig$variable, levels = sequences_order)
otus_mG_filtered_NewMoca<-otus_mG_filtered_NewMoca[order(otus_mG_filtered_NewMoca[,1],
                                         decreasing=FALSE),]
facet_total<-data.frame(Row.names=names(tapply(log(melt_data_sig$value+1),melt_data_sig$detailed_hierachy,mean)),
                        facet=as.numeric(tapply(log(melt_data_sig$value+1),melt_data_sig$detailed_hierachy,function(x){
                          as.numeric(mean(x))})),
                        stringsAsFactors = FALSE)
melt_data_sig<-merge(melt_data_sig, facet_total, by.x="detailed_hierachy", by.y="Row.names")
library(ggpubr)
pdf(file="/Users/andrewmcleod/Library/Mobile Documents/com~apple~CloudDocs/Documents/PhD/Thesis/Aim 1 & 2 Results/Microbiome/20210108/Significant_seqs/mG_sig_NewMoca_0.05_full_4.pdf",
    width=11,height=7)
dodge <- position_dodge(width = 0.8)
ggplot(melt_data_sig[melt_data_sig$value>0,],aes(x=NewMoca, y=log(value+1),
                                                 fill=detailed_hierachy, color=detailed_hierachy)) + 
  scale_fill_viridis(discrete=TRUE,begin=0, end=0.8,direction=1, alpha=0.4)+
  scale_color_viridis(discrete=TRUE,begin=0, end=0.8,direction=1)+
  theme(axis.text = element_text(size = 20))+
  theme(axis.title = element_text(size = 20))+
  theme(axis.title.x = element_text(hjust = 0))+
  xlab(label="MoCA")+ylab(label="Counts (log normalized)")+
  #geom_boxplot(aes(color=as.factor(NewMoca), alpha=0.05,fill=as.factor(NewMoca)))+
  #geom_violin()+
  #geom_dotplot(stackdir='center', dotsize=0.1,position=dodge)+
  #coord_flip()+
  geom_point(position=position_dodge(width=0.75), aes(color=detailed_hierachy,
                                                      fill=detailed_hierachy),
             stat="identity")+
  facet_wrap(~detailed_hierachy, nrow = 3, scales = "free_y")+
  theme(strip.text.x = element_text(size = 15))+ 
  theme(legend.position="none")+
  geom_smooth(aes(color=detailed_hierachy,
                  fill=detailed_hierachy), method="lm")
#stat_cor() #This line gives you pearson r and p value for each panel!

#scale_x_discrete(breaks=unique(melt_data_sig$Phylum),
#labels=label.y, 
#limits=names_x)
dev.off()
ringsAsFactors = FALSE)


# Calculate the effective size for genera and unadjusted/adjusted model for mci and genera ---------------------------------


featureData =data.frame(Kingdom=sapply(rownames(genus_table_mGnorm),function(x){
  unlist(strsplit(x,"_",fixed=TRUE))[[1]]}),
  Genus=sapply(rownames(genus_table_mGnorm),function(x){
    unlist(strsplit(x,"_",fixed=TRUE))[[5]]}))
rownames(featureData)<-rownames(genus_table_mGnorm)
rownames(genus_map_mGnorm)<-genus_map_mGnorm$Row.names
ids2remove_ESV<-c()
matrixData<-t(genus_table_mGnorm)
matrixData<-matrixData[!rownames(matrixData)%in%ids2remove_ESV,]
metadata<-genus_map_mGnorm[match(rownames(matrixData),genus_map_mGnorm$Row.names),
                            (nrow(genus_table_mGnorm)+2):ncol(genus_map_mGnorm)]
rownames(metadata)<-metadata$SampleID
metadata<-metadata[match(rownames(matrixData),rownames(metadata)),]

genus_metagenomeSeq<-newMRexperiment(t(matrixData),  
                                      phenoData = AnnotatedDataFrame(metadata), 
                                      featureData = AnnotatedDataFrame(featureData))
nsamples=dim(matrixData)[2]

genus_metagenomeSeq_filter = filterData(genus_metagenomeSeq, present = 1, depth = 5) 
p = cumNormStatFast(genus_metagenomeSeq_filter )
genus_metagenomeSeq_filter <- cumNorm(genus_metagenomeSeq_filter, p =p) 
genus_metagenomeSeq_filter_nor = MRcounts(genus_metagenomeSeq_filter , norm = TRUE, log = FALSE)
head(normFactors(genus_metagenomeSeq_filter))
pd <- pData(genus_metagenomeSeq_filter) 
Visit=pData(genus_metagenomeSeq_filter)$Visit
group=pData(genus_metagenomeSeq_filter)$group
MCI_Y_N=pData(genus_metagenomeSeq_filter)$MCI_Y_N
NewMoca=as.numeric(as.character(pData(genus_metagenomeSeq_filter)$NewMoca))
mod_crypt= model.matrix(~MCI_Y_N) 
settings = zigControl(maxit = 100, verbose = TRUE, pvalMethod = "bootstrap") 
fit_crypt = fitZig(obj = genus_metagenomeSeq_filter, 
                   mod = mod_crypt, useCSSoffset =TRUE, 
                   control = settings)
mean_eff_size=median(calculateEffectiveSamples(fit_crypt))
calculateEffectiveSamples(fit_crypt)[order(calculateEffectiveSamples(fit_crypt))]
hist(calculateEffectiveSamples(fit_crypt)[order(calculateEffectiveSamples(fit_crypt))], breaks = 20)
print(mean_eff_size)
dev.off()

mean_eff_size=20
genus_metagenomeSeq_filter = filterData(genus_metagenomeSeq, present = round(mean_eff_size,0), 
                                         depth = 5) 
smat = lapply(1:ncol(MRcounts(genus_metagenomeSeq_filter)), function(i) {
  sort(MRcounts(genus_metagenomeSeq_filter)[which(MRcounts(genus_metagenomeSeq_filter)[,i] > 0),i], 
       decreasing = TRUE)})
leng = sapply(smat, length)
colnames(MRcounts(genus_metagenomeSeq_filter))[leng<=1]

p = cumNormStatFast(genus_metagenomeSeq_filter)
genus_metagenomeSeq_filter <- cumNorm(genus_metagenomeSeq_filter, p =p) 

Visit=pData(genus_metagenomeSeq_filter)$Visit
group=pData(genus_metagenomeSeq_filter)$group
MCI_Y_N=pData(genus_metagenomeSeq_filter)$MCI_Y_N
NewMoca=as.numeric(as.character(pData(genus_metagenomeSeq_filter)$NewMoca))
mod_crypt= model.matrix(~MCI_Y_N) 
colnames(mod_crypt)<-c("Intercept","MCI_Y_N")
settings = zigControl(maxit = 100, verbose = TRUE, pvalMethod = "bootstrap") 
fit_crypt = fitZig(obj = genus_metagenomeSeq_filter, 
                   mod = mod_crypt, useCSSoffset =TRUE, 
                   control = settings)
zigFit = fit_crypt@fit 
finalMod = fit_crypt@fit$design 
fit1 = eBayes(zigFit) 
pvalues<-p.adjust(fit1$p.value[,-which(colnames(fit1$p.value)=="scalingFactor"|colnames(fit1$p.value)=="Intercept")],
                  method="fdr")
otus_mG<-cbind(fit_crypt@fit$coefficients[,-which(colnames(fit1$p.value)=="scalingFactor"|colnames(fit1$p.value)=="Intercept")],
               padj=pvalues)
rownames(otus_mG)<-rownames(fit1$coefficients)
otus_filtered<-otus_mG
#topTable(fit2)
#pvalues<-apply(fit2$p.value,2,function(x){p.adjust(as.numeric(x),method="fdr")})
#otus_mG<-cbind(fit2$coefficients,pvalues)
#rownames(otus_mG)<-rownames(fit2$coefficients)
write.table(otus_mG,
            file="/Users/andrewmcleod/Library/Mobile Documents/com~apple~CloudDocs/Documents/PhD/Thesis/Aim 1 & 2 Results/Microbiome/20210108/Significant_seqs/genus_mG.txt",
            sep="\t",col.names=TRUE,row.names=TRUE) 
write.table(otus_filtered,
            file="/Users/andrewmcleod/Library/Mobile Documents/com~apple~CloudDocs/Documents/PhD/Thesis/Aim 1 & 2 Results/Microbiome/20210108/Significant_seqs/genus_mG_filtered.txt",
            sep="\t",col.names=TRUE,row.names=TRUE)

tax_table_sig_otu<-merge(t(genus_abundance_mGnorm), otus_filtered, by=0)
write.table(tax_table_sig_otu,
            file="/Users/andrewmcleod/Library/Mobile Documents/com~apple~CloudDocs/Documents/PhD/Thesis/Aim 1 & 2 Results/Microbiome/20210108/Significant_seqs/genus_0.05_allcomparisons.txt",
            sep="\t",col.names=TRUE,row.names=TRUE)

mod_crypt= model.matrix(~MCI_Y_N+Grad_Numeric+SedperDay+~MicroMed+~Anti_Inf_24hr+dbp_avg)

colnames(mod_crypt)<-c("Intercept","MCI_Y_N", "Grad_Numeric", "SedperDay","MicroMed","Anti_Inf_24hr", "dbp_avg")
settings = zigControl(maxit = 100, verbose = TRUE, pvalMethod = "bootstrap") 
fit_crypt = fitZig(obj = genus_metagenomeSeq_filter, 
                   mod = mod_crypt, useCSSoffset =TRUE, 
                   control = settings)
zigFit = fit_crypt@fit 
finalMod = fit_crypt@fit$design 
fit1 = eBayes(zigFit) 
# Here it is the way that you can adjust for multiple variables
pvalues<-apply(fit1$p.value[,c("MCI_Y_N", "Grad_Numeric", "SedperDay","MicroMed","Anti_Inf_24hr", "dbp_avg")],2,function(x){p.adjust(as.numeric(x),method="fdr")}) #I don't believe this line of code will work for just one independent variable in the model
otus_mG<-cbind(fit_crypt@fit$coefficients[,c("MCI_Y_N", "Grad_Numeric", "SedperDay","MicroMed","Anti_Inf_24hr", "dbp_avg")],pvalues)
rownames(otus_mG)<-rownames(fit_crypt@fit$coefficients)

number_sig_seq<-sum(apply(otus_mG[,(ncol(otus_mG)/2+1):ncol(otus_mG)],1,function(x){
  ifelse(any(as.numeric(x)<=0.10), TRUE, FALSE)}))
otus_mG_filtered<-otus_mG[apply(otus_mG[,(ncol(otus_mG)/2+1):ncol(otus_mG)],1,function(x){
  ifelse(any(as.numeric(x)<=0.10), TRUE, FALSE)}),]

otus_mG_filtered_MCI_Y_N<-otus_mG[apply(otus_mG[,(ncol(otus_mG)/2+1):ncol(otus_mG)],1,function(x){
  ifelse(any(as.numeric(x[1])<=0.10), TRUE, FALSE)}),]

otus_mG_filtered_<-otus_mG[apply(otus_mG[,(ncol(otus_mG)/2+1):ncol(otus_mG)],1,function(x){
  ifelse(any(as.numeric(x[2])<=0.05), TRUE, FALSE)}),]

otus_mG_filtered_<-otus_mG[apply(otus_mG[,(ncol(otus_mG)/2+1):ncol(otus_mG)],1,function(x){
  ifelse(any(as.numeric(x[3])<=0.05), TRUE, FALSE)}),]

otus_mG_filtered_SedperDay<-otus_mG[apply(otus_mG[,(ncol(otus_mG)/2+1):ncol(otus_mG)],1,function(x){
  ifelse(any(as.numeric(x[4])<=0.05), TRUE, FALSE)}),]

otus_mG<-cbind(fit1$coefficients[,-which(colnames(fit1$p.value)=="scalingFactor"|colnames(fit1$p.value)=="Intercept")],
               padj=pvalues)
rownames(otus_mG)<-rownames(fit1$coefficients)
otus_mG_filtered<-otus_mG[as.numeric(pvalues)<=0.05, ]#I think this line of code is out of place here.
number_sig_seq<-nrow(otus_mG_filtered)
number_sig_seq
write.table(otus_mG,
            file="/Users/andrewmcleod/Library/Mobile Documents/com~apple~CloudDocs/Documents/PhD/Thesis/Aim 1 & 2 Results/Microbiome/20210108/Significant_seqs/otus_mG_Full_genus_0.1.txt",
            sep="\t",col.names=TRUE,row.names=TRUE) 
write.table(otus_mG_filtered,
            file="/Users/andrewmcleod/Library/Mobile Documents/com~apple~CloudDocs/Documents/PhD/Thesis/Aim 1 & 2 Results/Microbiome/20210108/Significant_seqs/otus_mG_filtered_Full_genus_0.1.txt",
            sep="\t",col.names=TRUE,row.names=TRUE)

if (number_sig_seq>0){
  if (!is.null(dim(otus_mG_filtered))){
    tax_table_sig_otu<-merge(tax_table(final_filtered), otus_mG_filtered, by=0)
    write.table(tax_table_sig_otu,
                file="/Users/andrewmcleod/Library/Mobile Documents/com~apple~CloudDocs/Documents/PhD/Thesis/Aim 1 & 2 Results/Microbiome/20210108/Significant_seqs/taxa_mG_sig_0.05_Full_genus.txt",
                sep="\t",col.names=TRUE,row.names=TRUE) 
  } 
}

melt_data_sig<-merge(t(MRcounts(genus_metagenomeSeq_filter))[,rownames(otus_mG_filtered_MCI_Y_N)],
                     metadata[,c("MCI_Y_N")], by=0)
melt_data_sig<-melt(melt_data_sig)
melt_data_sig$value=melt_data_sig$value
melt_data_sig<-merge(melt_data_sig,otu_taxa_table[,c(1,grep("detailed_hierachy",colnames(otu_taxa_table)))], 
                     by.x="variable",by.y="Row.names")
sequences_order<-rownames(otus_mG_filtered_MCI_Y_N)[
  order(otus_mG_filtered_MCI_Y_N[,1],decreasing=FALSE)]
variables_names<-sapply(melt_data_sig[na.omit(match(sequences_order,melt_data_sig$variable)),"Species_all"], 
                        function(x){paste(strsplit(x,"_")[[1]][1:7],collapse="_")})
names(variables_names)<-NULL
melt_data_sig$variable <- factor(melt_data_sig$variable, levels = sequences_order)
otus_mG_filtered_MCI_Y_N<-otus_mG_filtered_MCI_Y_N[order(otus_mG_filtered_MCI_Y_N[,1],
                                                         decreasing=FALSE),]
facet_total<-data.frame(Row.names=names(tapply(log(melt_data_sig$value+1),melt_data_sig$detailed_hierachy,mean)),
                        facet=as.numeric(tapply(log(melt_data_sig$value+1),melt_data_sig$detailed_hierachy,function(x){
                          as.numeric(mean(x))})),
                        stringsAsFactors = FALSE)
melt_data_sig<-merge(melt_data_sig, facet_total, by.x="detailed_hierachy", by.y="Row.names")

pdf(file="/Users/andrewmcleod/Library/Mobile Documents/com~apple~CloudDocs/Documents/PhD/Thesis/Aim 1 & 2 Results/Microbiome/20210108/Significant_seqs/mG_sig_0.05_Full_2.pdf",
    width=9,height=8)
dodge <- position_dodge(width = 0.8)
ggplot(melt_data_sig,aes(y=log(value+1), x=detailed_hierachy,
                         fill=MCI_Y_N, color=MCI_Y_N)) + 
  scale_fill_viridis(discrete=TRUE,begin=0, end=0.5,direction=1, alpha=0.4)+
  scale_color_viridis(discrete=TRUE,begin=0, end=0.5,direction=1)+
  theme(axis.text = element_text(size = 20))+
  #theme(axis.text.x = element_text(angle = 45))+
  #theme(axis.text.x = element_text(vjust = 0.5))+
  #theme(axis.text = element_text(margin = (t = 100)))+
  theme(axis.title.x = element_text(size = 20))+
  theme(legend.text = element_text(size = 20))+
  theme(legend.title = element_text(size = 20))+
  theme(legend.position = "bottom")+
  xlab(label="")+ylab(label="Counts (log normalized)")+
  scale_y_continuous(limits=c(0,10))+
  geom_boxplot(aes(color=MCI_Y_N , alpha=0.05,fill=MCI_Y_N))+
  #geom_violin()+
  #geom_dotplot(stackdir='center', dotsize=0.1,position=dodge)+
  coord_flip()+
  geom_point(position=position_dodge(width=0.75), aes(color=MCI_Y_N , fill=MCI_Y_N ),
             stat="identity")

#scale_x_discrete(breaks=unique(melt_data_sig$Phylum),
#labels=label.y, 
#limits=names_x)
dev.off()


# model for genera moca unadjusted ----------------------------------------


featureData =data.frame(Kingdom=sapply(rownames(genus_table_mGnorm),function(x){
  unlist(strsplit(x,"_",fixed=TRUE))[[1]]}),
  Genus=sapply(rownames(genus_table_mGnorm),function(x){
    unlist(strsplit(x,"_",fixed=TRUE))[[5]]}))
rownames(featureData)<-rownames(genus_table_mGnorm)
rownames(genus_map_mGnorm)<-genus_map_mGnorm$Row.names
ids2remove_ESV<-c()
matrixData<-t(genus_table_mGnorm)
matrixData<-matrixData[!rownames(matrixData)%in%ids2remove_ESV,]
metadata<-genus_map_mGnorm[match(rownames(matrixData),genus_map_mGnorm$Row.names),
                           (nrow(genus_table_mGnorm)+2):ncol(genus_map_mGnorm)]
rownames(metadata)<-metadata$SampleID
metadata<-metadata[match(rownames(matrixData),rownames(metadata)),]

genus_metagenomeSeq<-newMRexperiment(t(matrixData),  
                                     phenoData = AnnotatedDataFrame(metadata), 
                                     featureData = AnnotatedDataFrame(featureData))
nsamples=dim(matrixData)[2]

genus_metagenomeSeq_filter = filterData(genus_metagenomeSeq, present = 1, depth = 5) 
p = cumNormStatFast(genus_metagenomeSeq_filter )
genus_metagenomeSeq_filter <- cumNorm(genus_metagenomeSeq_filter, p =p) 
genus_metagenomeSeq_filter_nor = MRcounts(genus_metagenomeSeq_filter , norm = TRUE, log = FALSE)
head(normFactors(genus_metagenomeSeq_filter))
pd <- pData(genus_metagenomeSeq_filter) 
Visit=pData(genus_metagenomeSeq_filter)$Visit
group=pData(genus_metagenomeSeq_filter)$group
MCI_Y_N=pData(genus_metagenomeSeq_filter)$MCI_Y_N
education=as.numeric(as.character(pData(genus_metagenomeSeq_filter)$education))
SedperDay=as.numeric(as.character(pData(genus_metagenomeSeq_filter)$SedperDay))
NewMoca=as.numeric(as.character(pData(genus_metagenomeSeq_filter)$NewMoca))
mod_crypt= model.matrix(~NewMoca) 
settings = zigControl(maxit = 100, verbose = TRUE, pvalMethod = "bootstrap") 
fit_crypt = fitZig(obj = genus_metagenomeSeq_filter, 
                   mod = mod_crypt, useCSSoffset =TRUE, 
                   control = settings)
mean_eff_size=median(calculateEffectiveSamples(fit_crypt))
calculateEffectiveSamples(fit_crypt)[order(calculateEffectiveSamples(fit_crypt))]
hist(calculateEffectiveSamples(fit_crypt)[order(calculateEffectiveSamples(fit_crypt))], breaks = 20)
print(mean_eff_size)
dev.off()

mean_eff_size=20
genus_metagenomeSeq_filter = filterData(genus_metagenomeSeq, present = round(mean_eff_size,0), 
                                        depth = 5) 
smat = lapply(1:ncol(MRcounts(genus_metagenomeSeq_filter)), function(i) {
  sort(MRcounts(genus_metagenomeSeq_filter)[which(MRcounts(genus_metagenomeSeq_filter)[,i] > 0),i], 
       decreasing = TRUE)})
leng = sapply(smat, length)
colnames(MRcounts(genus_metagenomeSeq_filter))[leng<=1]

p = cumNormStatFast(genus_metagenomeSeq_filter)
genus_metagenomeSeq_filter <- cumNorm(genus_metagenomeSeq_filter, p =p) 

Visit=pData(genus_metagenomeSeq_filter)$Visit
group=pData(genus_metagenomeSeq_filter)$group
MCI_Y_N=pData(genus_metagenomeSeq_filter)$MCI_Y_N
NewMoca=as.numeric(as.character(pData(genus_metagenomeSeq_filter)$NewMoca))
mod_crypt= model.matrix(~NewMoca) 
colnames(mod_crypt)<-c("Intercept","NewMoca")
settings = zigControl(maxit = 100, verbose = TRUE, pvalMethod = "bootstrap") 
fit_crypt = fitZig(obj = genus_metagenomeSeq_filter, 
                   mod = mod_crypt, useCSSoffset =TRUE, 
                   control = settings)
zigFit = fit_crypt@fit 
finalMod = fit_crypt@fit$design 
fit1 = eBayes(zigFit) 
pvalues<-p.adjust(fit1$p.value[,-which(colnames(fit1$p.value)=="scalingFactor"|colnames(fit1$p.value)=="Intercept")],
                  method="fdr")
otus_mG<-cbind(fit_crypt@fit$coefficients[,-which(colnames(fit1$p.value)=="scalingFactor"|colnames(fit1$p.value)=="Intercept")],
               padj=pvalues)
rownames(otus_mG)<-rownames(fit1$coefficients)
otus_filtered<-otus_mG
#topTable(fit2)
#pvalues<-apply(fit2$p.value,2,function(x){p.adjust(as.numeric(x),method="fdr")})
#otus_mG<-cbind(fit2$coefficients,pvalues)
#rownames(otus_mG)<-rownames(fit2$coefficients)
write.table(otus_mG,
            file="/Users/andrewmcleod/Library/Mobile Documents/com~apple~CloudDocs/Documents/PhD/Thesis/Aim 1 & 2 Results/Microbiome/20210108/Significant_seqs/genus_mG_MOCA.txt",
            sep="\t",col.names=TRUE,row.names=TRUE) 
write.table(otus_filtered,
            file="/Users/andrewmcleod/Library/Mobile Documents/com~apple~CloudDocs/Documents/PhD/Thesis/Aim 1 & 2 Results/Microbiome/20210108/Significant_seqs/genus_mG_filtered_MOCA.txt",
            sep="\t",col.names=TRUE,row.names=TRUE)

tax_table_sig_otu<-merge(t(genus_abundance_mGnorm), otus_filtered, by=0)
write.table(tax_table_sig_otu,
            file="/Users/andrewmcleod/Library/Mobile Documents/com~apple~CloudDocs/Documents/PhD/Thesis/Aim 1 & 2 Results/Microbiome/20210108/Significant_seqs/genus_0.05_allcomparisons_MOCA.txt",
            sep="\t",col.names=TRUE,row.names=TRUE)


# model for moca genera adjusted ------------------------------------------


featureData =data.frame(Kingdom=sapply(rownames(genus_table_mGnorm),function(x){
  unlist(strsplit(x,"_",fixed=TRUE))[[1]]}),
  Genus=sapply(rownames(genus_table_mGnorm),function(x){
    unlist(strsplit(x,"_",fixed=TRUE))[[5]]}))
rownames(featureData)<-rownames(genus_table_mGnorm)
rownames(genus_map_mGnorm)<-genus_map_mGnorm$Row.names
ids2remove_ESV<-c()
matrixData<-t(genus_table_mGnorm)
matrixData<-matrixData[!rownames(matrixData)%in%ids2remove_ESV,]
metadata<-genus_map_mGnorm[match(rownames(matrixData),genus_map_mGnorm$Row.names),
                           (nrow(genus_table_mGnorm)+2):ncol(genus_map_mGnorm)]
rownames(metadata)<-metadata$SampleID
metadata<-metadata[match(rownames(matrixData),rownames(metadata)),]

genus_metagenomeSeq<-newMRexperiment(t(matrixData),  
                                     phenoData = AnnotatedDataFrame(metadata), 
                                     featureData = AnnotatedDataFrame(featureData))
nsamples=dim(matrixData)[2]

genus_metagenomeSeq_filter = filterData(genus_metagenomeSeq, present = 1, depth = 5) 
p = cumNormStatFast(genus_metagenomeSeq_filter )
genus_metagenomeSeq_filter <- cumNorm(genus_metagenomeSeq_filter, p =p) 
genus_metagenomeSeq_filter_nor = MRcounts(genus_metagenomeSeq_filter , norm = TRUE, log = FALSE)
head(normFactors(genus_metagenomeSeq_filter))
pd <- pData(genus_metagenomeSeq_filter) 
Visit=pData(genus_metagenomeSeqv1_filter)$Visit
group=pData(genus_metagenomeSeqv1_filter)$group
NewMoca=as.numeric(as.character(pData(genus_metagenomeSeqv1_filter)$NewMoca))
CTMean=as.numeric(as.character(pData(genus_metagenomeSeqv1_filter)$CTMean))
MCI_Y_N=pData(genus_metagenomeSeqv1_filter)$MCI_Y_N
Percent_Wt_Change<-pData(genus_metagenomeSeqv1_filter)$Percent_Wt_Change
age_ips<-as.numeric(as.character(pData(genus_metagenomeSeqv1_filter)$age_ips))
medi_score<-as.numeric(as.character(pData(genus_metagenomeSeqv1_filter)$medi_score))
race=pData(genus_metagenomeSeqv1_filter)$race 
education=as.numeric(as.character(pData(genus_metagenomeSeqv1_filter)$education))
SedperDay=as.numeric(as.character(pData(genus_metagenomeSeqv1_filter)$SedperDay))
income=as.numeric(as.character(pData(genus_metagenomeSeqv1_filter)$income))
hba1c=as.numeric(as.character(pData(genus_metagenomeSeqv1_filter)$hba1c))
glucose=as.numeric(as.character(pData(genus_metagenomeSeqv1_filter)$glucose))
cesd=as.numeric(as.character(pData(genus_metagenomeSeqv1_filter)$cesd))
MicroMed=pData(genus_metagenomeSeqv1_filter)$MicroMed
MedChol_Y_N=pData(genus_metagenomeSeqv1_filter)$MedChol_Y_N
Anti_Inf_24hr=pData(genus_metagenomeSeqv1_filter)$Anti_Inf_24hr
MedBP_YorN=pData(genus_metagenomeSeqv1_filter)$MedBP_YorN
dxa_smoke=pData(genus_metagenomeSeqv1_filter)$dxa_smoke
dbp_avg=as.numeric(as.character(pData(genus_metagenomeSeqv1_filter)$dbp_avg))
sbp_avg=as.numeric(as.character(pData(genus_metagenomeSeqv1_filter)$sbp_avg))
SqrtVATperHt=as.numeric(as.character(pData(genus_metagenomeSeqv1_filter)$SqrtVATperHt))
hdl=as.numeric(as.character(pData(genus_metagenomeSeqv1_filter)$hdl))
ldl=as.numeric(as.character(pData(genus_metagenomeSeqv1_filter)$ldl))
LogTriglycerides=as.numeric(as.character(pData(genus_metagenomeSeqv1_filter)$LogTriglycerides))
Grad_Numeric=pData(genus_metagenomeSeqv1_filter)$Grad_Numeric

mod_crypt= model.matrix(~~NewMoca+Grad_Numeric+~MicroMed+~Anti_Inf_24hr) 
settings = zigControl(maxit = 100, verbose = TRUE, pvalMethod = "bootstrap") 
fit_crypt = fitZig(obj = genus_metagenomeSeq_filter, 
                   mod = mod_crypt, useCSSoffset =TRUE, 
                   control = settings)
mean_eff_size=median(calculateEffectiveSamples(fit_crypt))
calculateEffectiveSamples(fit_crypt)[order(calculateEffectiveSamples(fit_crypt))]
hist(calculateEffectiveSamples(fit_crypt)[order(calculateEffectiveSamples(fit_crypt))], breaks = 20)
print(mean_eff_size)
dev.off()

mean_eff_size=20
genus_metagenomeSeq_filter = filterData(genus_metagenomeSeq, present = round(mean_eff_size,0), 
                                        depth = 5) 
smat = lapply(1:ncol(MRcounts(genus_metagenomeSeq_filter)), function(i) {
  sort(MRcounts(genus_metagenomeSeq_filter)[which(MRcounts(genus_metagenomeSeq_filter)[,i] > 0),i], 
       decreasing = TRUE)})
leng = sapply(smat, length)
colnames(MRcounts(genus_metagenomeSeq_filter))[leng<=1]

p = cumNormStatFast(genus_metagenomeSeq_filter)
genus_metagenomeSeq_filter <- cumNorm(genus_metagenomeSeq_filter, p =p) 

Visit=pData(genus_metagenomeSeqv1_filter)$Visit
group=pData(genus_metagenomeSeqv1_filter)$group
NewMoca=as.numeric(as.character(pData(genus_metagenomeSeqv1_filter)$NewMoca))
CTMean=as.numeric(as.character(pData(genus_metagenomeSeqv1_filter)$CTMean))
MCI_Y_N=pData(genus_metagenomeSeqv1_filter)$MCI_Y_N
Percent_Wt_Change<-pData(genus_metagenomeSeqv1_filter)$Percent_Wt_Change
age_ips<-as.numeric(as.character(pData(genus_metagenomeSeqv1_filter)$age_ips))
medi_score<-as.numeric(as.character(pData(genus_metagenomeSeqv1_filter)$medi_score))
race=pData(genus_metagenomeSeqv1_filter)$race #I think I'm going to change this to african-american or not
education=as.numeric(as.character(pData(genus_metagenomeSeqv1_filter)$education))
SedperDay=as.numeric(as.character(pData(genus_metagenomeSeqv1_filter)$SedperDay))
income=as.numeric(as.character(pData(genus_metagenomeSeqv1_filter)$income))
hba1c=as.numeric(as.character(pData(genus_metagenomeSeqv1_filter)$hba1c))
glucose=as.numeric(as.character(pData(genus_metagenomeSeqv1_filter)$glucose))
cesd=as.numeric(as.character(pData(genus_metagenomeSeqv1_filter)$cesd))
MicroMed=pData(genus_metagenomeSeqv1_filter)$MicroMed
MedChol_Y_N=pData(genus_metagenomeSeqv1_filter)$MedChol_Y_N
Anti_Inf_24hr=pData(genus_metagenomeSeqv1_filter)$Anti_Inf_24hr
MedBP_YorN=pData(genus_metagenomeSeqv1_filter)$MedBP_YorN
dxa_smoke=pData(genus_metagenomeSeqv1_filter)$dxa_smoke
dbp_avg=as.numeric(as.character(pData(genus_metagenomeSeqv1_filter)$dbp_avg))
sbp_avg=as.numeric(as.character(pData(genus_metagenomeSeqv1_filter)$sbp_avg))
SqrtVATperHt=as.numeric(as.character(pData(genus_metagenomeSeqv1_filter)$SqrtVATperHt))
hdl=as.numeric(as.character(pData(genus_metagenomeSeqv1_filter)$hdl))
ldl=as.numeric(as.character(pData(genus_metagenomeSeqv1_filter)$ldl))
LogTriglycerides=as.numeric(as.character(pData(genus_metagenomeSeqv1_filter)$LogTriglycerides))
Grad_Numeric=pData(genus_metagenomeSeqv1_filter)$Grad_Numeric


mod_crypt= model.matrix(~NewMoca+Grad_Numeric+~MicroMed+~Anti_Inf_24hr)

colnames(mod_crypt)<-c("Intercept","NewMoca", "Grad_Numeric", "MicroMed","Anti_Inf_24hr")
settings = zigControl(maxit = 100, verbose = TRUE, pvalMethod = "bootstrap") 
fit_crypt = fitZig(obj = genus_metagenomeSeq_filter, 
                   mod = mod_crypt, useCSSoffset =TRUE, 
                   control = settings)
zigFit = fit_crypt@fit 
finalMod = fit_crypt@fit$design 
fit1 = eBayes(zigFit) 
# Here it is the way that you can adjust for multiple variables
pvalues<-apply(fit1$p.value[,c("NewMoca", "Grad_Numeric", "MicroMed","Anti_Inf_24hr")],2,function(x){p.adjust(as.numeric(x),method="fdr")}) #I don't believe this line of code will work for just one independent variable in the model
otus_mG<-cbind(fit_crypt@fit$coefficients[,c("NewMoca", "Grad_Numeric", "MicroMed","Anti_Inf_24hr")],pvalues)
rownames(otus_mG)<-rownames(fit_crypt@fit$coefficients)

number_sig_seq<-sum(apply(otus_mG[,(ncol(otus_mG)/2+1):ncol(otus_mG)],1,function(x){
  ifelse(any(as.numeric(x)<=0.05), TRUE, FALSE)}))
otus_mG_filtered<-otus_mG[apply(otus_mG[,(ncol(otus_mG)/2+1):ncol(otus_mG)],1,function(x){
  ifelse(any(as.numeric(x)<=0.05), TRUE, FALSE)}),]

genus_mG_filtered_NewMoca<-otus_mG[apply(otus_mG[,(ncol(otus_mG)/2+1):ncol(otus_mG)],1,function(x){
  ifelse(any(as.numeric(x[1])<=0.06), TRUE, FALSE)}),]

#otus_mG_filtered_<-otus_mG[apply(otus_mG[,(ncol(otus_mG)/2+1):ncol(otus_mG)],1,function(x){
#  ifelse(any(as.numeric(x[2])<=0.05), TRUE, FALSE)}),]

#otus_mG_filtered_<-otus_mG[apply(otus_mG[,(ncol(otus_mG)/2+1):ncol(otus_mG)],1,function(x){
# ifelse(any(as.numeric(x[3])<=0.05), TRUE, FALSE)}),]

#otus_mG_filtered_SedperDay<-otus_mG[apply(otus_mG[,(ncol(otus_mG)/2+1):ncol(otus_mG)],1,function(x){
# ifelse(any(as.numeric(x[4])<=0.05), TRUE, FALSE)}),]

otus_mG<-cbind(fit1$coefficients[,-which(colnames(fit1$p.value)=="scalingFactor"|colnames(fit1$p.value)=="Intercept")],
               padj=pvalues)
rownames(otus_mG)<-rownames(fit1$coefficients)
otus_mG_filtered<-otus_mG[as.numeric(pvalues)<=0.05, ]#I think this line of code is out of place here.
number_sig_seq<-nrow(otus_mG_filtered)
number_sig_seq
write.table(otus_mG,
            file="/Users/andrewmcleod/Library/Mobile Documents/com~apple~CloudDocs/Documents/PhD/Thesis/Aim 1 & 2 Results/Microbiome/20210108/Significant_seqs/genus_mG_Full_MOCA.txt",
            sep="\t",col.names=TRUE,row.names=TRUE) 
write.table(otus_mG_filtered,
            file="/Users/andrewmcleod/Library/Mobile Documents/com~apple~CloudDocs/Documents/PhD/Thesis/Aim 1 & 2 Results/Microbiome/20210108/Significant_seqs/genus_mG_filtered_Full_MOCA.txt",
            sep="\t",col.names=TRUE,row.names=TRUE)

if (number_sig_seq>0){
  if (!is.null(dim(otus_mG_filtered))){
    tax_table_sig_otu<-merge(tax_table(final_filtered), otus_mG_filtered, by=0)
    write.table(tax_table_sig_otu,
                file="/Users/andrewmcleod/Library/Mobile Documents/com~apple~CloudDocs/Documents/PhD/Thesis/Aim 1 & 2 Results/Microbiome/20210108/Significant_seqs/genus_mG_sig_0.05_Full_MOCA.txt",
                sep="\t",col.names=TRUE,row.names=TRUE) 
  } 
}

melt_data_sig<-merge(t(MRcounts(genus_metagenomeSeq_filter)),
                     metadata[,c("NewMoca", "Grad_Numeric", "MicroMed","Anti_Inf_24hr")], by=0)
melt_data_sig<-reshape2::melt(melt_data_sig, id.vars=c("Row.names","NewMoca", "Grad_Numeric", "MicroMed","Anti_Inf_24hr"))
melt_data_sig$value=melt_data_sig$value
#melt_data_sig<-merge(melt_data_sig,phylum_table_mGnorm, 
#                     by.x="variable",by.y=0)
#genus_mG_filtered_NewMoca1=genus_mG_filtered_NewMoca
#rownames(genus_mG_filtered_NewMoca1)=c("Methanobrevibacter", "Lachnospiraceae_CAG-56")
sequences_order<-rownames(genus_mG_filtered_NewMoca)[
  order(genus_mG_filtered_NewMoca[,1],decreasing=FALSE)]
#sequences_order1<-c("Methanobrevibacter", "Lachnospiraceae_CAG-56")   #didnt work
#sequences_order1<-as.factor(sequences_order1)   #didnt work
variables_names<-melt_data_sig[na.omit(match(sequences_order,melt_data_sig$variable)),"variable"]
names(variables_names)<-NULL
melt_data_sig$variable <- factor(melt_data_sig$variable, levels = sequences_order)
genus_mG_filtered_NewMoca<-genus_mG_filtered_NewMoca[order(genus_mG_filtered_NewMoca[,1],
                                                             decreasing=FALSE),]
facet_total<-data.frame(Row.names=names(tapply(log(melt_data_sig$value+1),melt_data_sig$variable,mean)),
                        facet=as.numeric(tapply(log(melt_data_sig$value+1),melt_data_sig$variable,function(x){
                          as.numeric(mean(x))})),
                        stringsAsFactors = FALSE)
melt_data_sig<-merge(melt_data_sig, facet_total, by.x="variable", by.y="Row.names")

pdf(file="/Users/andrewmcleod/Library/Mobile Documents/com~apple~CloudDocs/Documents/PhD/Thesis/Aim 1 & 2 Results/Microbiome/20210108/Significant_seqs/genus_NewMoca_0.05_Full_2.pdf",
    width=4,height=5)
dodge <- position_dodge(width = 0.8)
ggplot(melt_data_sig[melt_data_sig$value>0,],aes(x=NewMoca, y=log(value+1),
                                                 fill=variable, color=variable)) + 
  scale_fill_viridis(discrete=TRUE,begin=0, end=0.8,direction=1, alpha=0.4)+
  scale_color_viridis(discrete=TRUE,begin=0, end=0.8,direction=1)+
  theme(axis.text = element_text(size = 18))+
  xlab(label="")+ylab(label="Counts (log normalized)")+
  theme(axis.title.y = element_text(size = 20))+
  #geom_boxplot(aes(color=as.factor(NewMoca), alpha=0.05,fill=as.factor(NewMoca)))+
  #geom_violin()+
  #geom_dotplot(stackdir='center', dotsize=0.1,position=dodge)+
  #coord_flip()+
  geom_point(position=position_dodge(width=0.75), aes(color=variable,
                                                      fill=variable),
             stat="identity")+
  facet_wrap(~variable, nrow = 3, scales = "free_y")+
  theme(strip.text.x = element_text(size = 15))+
  theme(legend.position="none")+
  geom_smooth(aes(color=variable,
                  fill=variable), method="lm")

#scale_x_discrete(breaks=unique(melt_data_sig$Phylum),
#labels=label.y, 
#limits=names_x)
dev.off()


#-----PDF for boxplot of phyla

pdf(file="/Users/andrewmcleod/Library/Mobile Documents/com~apple~CloudDocs/Documents/PhD/Thesis/Aim 1 & 2 Results/Microbiome/20210108/Significant_seqs/phylum_sig_0.05_2.pdf",
    width=9,height=5)
dodge <- position_dodge(width = 0.8)
ggplot(melt_data_sig,aes(y=log(value+1), x=variable,
                         fill=MCI_Y_N, color=MCI_Y_N)) + 
  scale_fill_viridis(discrete=TRUE,begin=0, end=0.5,direction=1, alpha=0.4)+
  scale_color_viridis(discrete=TRUE,begin=0, end=0.5,direction=1)+
  theme(axis.text = element_text(size = 20))+
  xlab(label="")+ylab(label="Counts (log normalized)")+
  scale_y_continuous(limits=c(0,10))+
  geom_boxplot(aes(color=MCI_Y_N , alpha=0.05,fill=MCI_Y_N))+
  #geom_violin()+
  #geom_dotplot(stackdir='center', dotsize=0.1,position=dodge)+
  coord_flip()+
  geom_point(position=position_dodge(width=0.75), aes(color=MCI_Y_N , fill=MCI_Y_N ),
             stat="identity")
#scale_x_discrete(breaks=unique(melt_data_sig$Phylum),
#labels=label.y, 
#limits=names_x)
dev.off()


mod_crypt= model.matrix(~NewMoca) 
colnames(mod_crypt)<-c("Intercept","NewMoca")
settings = zigControl(maxit = 100, verbose = TRUE, pvalMethod = "bootstrap") 
fit_crypt = fitZig(obj = genus_metagenomeSeq_filter, 
                   mod = mod_crypt, useCSSoffset =TRUE, 
                   control = settings)
zigFit = fit_crypt@fit 
finalMod = fit_crypt@fit$design 
fit1 = eBayes(zigFit) 
pvalues<-p.adjust(fit1$p.value[,-which(colnames(fit1$p.value)=="scalingFactor"|colnames(fit1$p.value)=="Intercept")],
                  method="fdr")
otus_mG<-cbind(fit_crypt@fit$coefficients[,-which(colnames(fit1$p.value)=="scalingFactor"|colnames(fit1$p.value)=="Intercept")],
               padj=pvalues)
rownames(otus_mG)<-rownames(fit1$coefficients)
otus_filtered<-otus_mG


melt_data_sig<-merge(t(MRcounts(genus_metagenomeSeq_filter)),
                     metadata[,c("MCI_Y_N","NewMoca")], by=0)
melt_data_sig<-reshape2::melt(melt_data_sig, id.vars=c("Row.names","MCI_Y_N","NewMoca"))
melt_data_sig$value=melt_data_sig$value
#melt_data_sig<-merge(melt_data_sig,phylum_table_mGnorm, 
#                     by.x="variable",by.y=0)
sequences_order<-rownames(otus_filtered)[
  order(otus_filtered[,1],decreasing=FALSE)]
variables_names<-melt_data_sig[na.omit(match(sequences_order,melt_data_sig$variable)),"variable"]
names(variables_names)<-NULL
melt_data_sig$variable <- factor(melt_data_sig$variable, levels = sequences_order)
otus_mG_filtered<-otus_filtered[order(otus_filtered[,1],
                                      decreasing=FALSE),]
facet_total<-data.frame(Row.names=names(tapply(log(melt_data_sig$value+1),melt_data_sig$variable,mean)),
                        facet=as.numeric(tapply(log(melt_data_sig$value+1),melt_data_sig$variable,function(x){
                          as.numeric(mean(x))})),
                        stringsAsFactors = FALSE)
melt_data_sig<-merge(melt_data_sig, facet_total, by.x="variable", by.y="Row.names")

pdf(file="/Users/andrewmcleod/Library/Mobile Documents/com~apple~CloudDocs/Documents/PhD/Thesis/Aim 1 & 2 Results/Microbiome/20210108/Significant_seqs/genus_NewMoca_0.05.pdf",
    width=11,height=7)
dodge <- position_dodge(width = 0.8)
ggplot(melt_data_sig[melt_data_sig$value>0,],aes(x=NewMoca, y=log(value+1),
                                                 fill=variable, color=variable)) + 
  scale_fill_viridis(discrete=TRUE,begin=0, end=0.8,direction=1, alpha=0.4)+
  scale_color_viridis(discrete=TRUE,begin=0, end=0.8,direction=1)+
  theme(axis.text = element_text(size = 12))+
  xlab(label="")+ylab(label="Counts (log normalized)")+
  #geom_boxplot(aes(color=as.factor(NewMoca), alpha=0.05,fill=as.factor(NewMoca)))+
  #geom_violin()+
  #geom_dotplot(stackdir='center', dotsize=0.1,position=dodge)+
  #coord_flip()+
  geom_point(position=position_dodge(width=0.75), aes(color=variable,
                                                      fill=variable),
             stat="identity")+
  facet_wrap(~variable, nrow = 3, scales = "free_y")+
  geom_smooth(aes(color=variable,
                  fill=variable), method="lm")

#scale_x_discrete(breaks=unique(melt_data_sig$Phylum),
#labels=label.y, 
#limits=names_x)
dev.off()
