# Supplementary material for: Comparing the gut microbiome of obese, African American, older adults with and without mild cognitive impairment
Source: PLoS One. 2023 Feb 24;18(2):e0280211. doi: 10.1371/journal.pone.0280211 (PMC9955629; doi:10.1371/journal.pone.0280211)
Supplement: S2 Appendix — (SAS) [file pone.0280211.s003.sas]

options nofmterr;
libname aim1_2 "I:\group\Fitzgibbon BRIDGE\budgets_and_data\Datasets AM Thesis";


/*The command below allows me to see if the variable of interest is normally distributed*/
proc univariate data=aim1_2.aim1;
var crp;
HISTOGRAM crp/NORMAL;
run;/*The variable "crp" is not normally distributed.*/
data aim1_2.aim1;
set aim1_2.aim1;
LogCRP=log(crp);/*creates log(crp) since crp is not normally distributed*/
run;
proc univariate data=aim1_2.aim1;
var LogCRP;
HISTOGRAM LogCRP/NORMAL;
run;/*The variable "LogCRP" is normally distributed*/
/*The command above allows me to see if the variable of interest is normally distributed*/
proc ttest data=aim1_2.aim1;/*t-test to determine if there is statistically significant difference between groups*/
var LogCRP;
class MCI_Y_N;
run;
proc univariate data=aim1_2.aim1;
var AdPGF2a;
HISTOGRAM AdPGF2a/NORMAL;
run;/*This variable is roughly normal. Its Kurtosis and skew are 1 unit within 0*/

proc ttest data=aim1_2.aim1;/*t-test to determine if there is statistically significant difference between groups*/
var AdPGF2a;
class MCI_Y_N;
run;
proc univariate data=aim1_2.aim1;
var Ad8iso;
HISTOGRAM Ad8iso/NORMAL;
run;/*This variable is not normal; its Kurtosis is about 50*/
data aim1_2.aim1;
set aim1_2.aim1;
LogAd8iso=log(Ad8iso);/*is LogAd8iso more normal than Ad8iso?*/ 
run;
proc univariate data=aim1_2.aim1;
var LogAd8iso;
HISTOGRAM LogAd8iso/NORMAL;
run;/*This variable is more normal than its non-log version. The observed quantiles vs.
expected quantiles for a normal distribution are fairly similar except for the 99th percentile.
The skew is 0.2 but the kurtosis is still 2.4. Therefore, I will try other
transformations*/
data aim1_2.aim1;
set aim1_2.aim1;
SqrtAd8iso=sqrt(Ad8iso);/*is SqrtAd8iso more normal than LogAd8iso?*/ 
run;
proc univariate data=aim1_2.aim1;
var SqrtAd8iso;
HISTOGRAM SqrtAd8iso/NORMAL;
run;/*not normal. Kurtosis is 24 and skew is 4*/
data aim1_2.aim1;
set aim1_2.aim1;
InvAd8iso=1/Ad8iso;/*is InvAd8iso more normal than LogAd8iso?*/ 
run;
proc univariate data=aim1_2.aim1;
var InvAd8iso;
HISTOGRAM InvAd8iso/NORMAL;
run;/*not normal. Kurtosis is 0.3 and skew is 1.4. Furthermore, the histogram looks less normal than the log version
and the observed quantiles vs. expected quantiles for a normal distribution are quite different. Without going into other more
complex transformations and reducing interpretability of my results, I will go with a non-parametric test*/

PROC NPAR1WAY DATA =aim1_2.aim1;
CLASS MCI_Y_N;
VAR Ad8iso;
RUN;
proc univariate data=aim1_2.aim1;
var Ad8iso;
Class MCI_Y_N;
run;


data aim1_2.aim1;
set aim1_2.aim1;
if smoke=1 or smoke=2 then smoke_Now3mos="Y";
else smoke_Now3mos="N";
label smoke_Now3mos="Smoke now or past 3 mos, Y or N";
run;
proc freq data=aim1_2.aim1;
tables smoke_Now3mos*MCI_Y_N/chisq;
run;/*WARNING: 50% of the cells have expected counts less 
than 5. Chi-Square may not be a valid test. 
Fisher's Exact Test 
Cell (1,1) Frequency (F) 27 
Left-sided Pr <= F 0.3060 
Right-sided Pr >= F 0.9438 
*/
proc univariate data=aim1_2.aim1;
var glucose;
HISTOGRAM glucose/NORMAL;
run;/*glucose is not normal. Will log tranform and see if that is normal.*/
data aim1_2.aim1;
set aim1_2.aim1;
LogGlucose=log(glucose);/*creates log(glucose) since glucose is not normally distributed*/
run;
proc univariate data=aim1_2.aim1;
var LogGlucose;
HISTOGRAM LogGlucose/NORMAL;
run;/*3.5 skew, 20 kurtosis*/
data aim1_2.aim1;
set aim1_2.aim1;
SqrtGlucose=sqrt(glucose);/*Is sqrt(glucose) normally distributed*/
run;
proc univariate data=aim1_2.aim1;
var SqrtGlucose;
HISTOGRAM SqrtGlucose/NORMAL;
run;/*4.5 skew, 28 kurtosis - worse than logglucose*/
data aim1_2.aim1;
set aim1_2.aim1;
InvGlucose=1/glucose;/*is Invglucose more normal than Logglucose?*/ 
run;
proc univariate data=aim1_2.aim1;
var InvGlucose;
HISTOGRAM InvGlucose/NORMAL;
run;/*-1.5 skew, 8 kurtosis. This is better than original, log, and sqrt but still not even approximately normal. 
I will therefore do a non parametric test, specifically, wilcoxon rank sum test*/
PROC NPAR1WAY DATA =aim1_2.aim1;
CLASS MCI_Y_N;
VAR glucose;
RUN;
proc univariate data=aim1_2.aim1;
var glucose;
class MCI_Y_N;
HISTOGRAM glucose/NORMAL;
run;


proc univariate data=aim1_2.aim1;
var hba1c;
HISTOGRAM hba1c/NORMAL;/*hba1c is normal*/
run;

proc ttest data=aim1_2.aim1;/*t-test to determine if there is statistically significant difference between groups*/
var hba1c;
class MCI_Y_N;
run;
proc univariate data=aim1_2.aim1;
var cholesterol;
HISTOGRAM cholesterol/NORMAL;/*cholesterol is normal*/
run;
proc ttest data=aim1_2.aim1;/*t-test to determine if there is statistically significant difference between groups*/
var cholesterol;
class MCI_Y_N;
run;
proc univariate data=aim1_2.aim1;
var hdl;
HISTOGRAM hdl/NORMAL;/*hdl is normal*/
run;
proc ttest data=aim1_2.aim1;/*t-test to determine if there is statistically significant difference between groups*/
var hdl;
class MCI_Y_N;
run;
proc univariate data=aim1_2.aim1;
var ldl;
HISTOGRAM ldl/NORMAL;/*ldl is normal*/
run;
proc ttest data=aim1_2.aim1;/*t-test to determine if there is statistically significant difference between groups*/
var ldl;
class MCI_Y_N;
run;
proc univariate data=aim1_2.aim1;
var triglycerides;
HISTOGRAM triglycerides/NORMAL;/*triglycerides is not normal. skew is 1.1 and kurtosis is 1.3*/
run;
data aim1_2.aim1;
set aim1_2.aim1;
LogTriglycerides=log(triglycerides);/*is LogTriglycerides more normal than triglycerides?*/ 
run;
proc univariate data=aim1_2.aim1;
var LogTriglycerides;
HISTOGRAM LogTriglycerides/NORMAL;/*LogTriglycerides is normal with kurtosis and skew within 1 of 0.*/
run;
proc ttest data=aim1_2.aim1;/*t-test to determine if there is statistically significant difference between groups*/
var LogTriglycerides;
class MCI_Y_N;
run;
proc univariate data=aim1_2.aim1;
var triglycerides;
class MCI_Y_N;
run;

proc univariate data=aim1_2.aim1;
var age_ips;
HISTOGRAM age_ips/NORMAL;/*age_ips is normal with kurtosis and skew within 1 of 0.*/
run;
proc ttest data=aim1_2.aim1;/*t-test to determine if there is statistically significant difference between groups*/
var age_ips;
class MCI_Y_N;
run;
proc univariate data=aim1_2.aim1;
var age_ips;
HISTOGRAM age_ips/NORMAL;/*age_ips is normal with kurtosis and skew within 1 of 0.*/
run;
proc univariate data=aim1_2.aim1;
var bmi_calc3;
HISTOGRAM bmi_calc3/NORMAL;/*bmi_calc3 is normal with kurtosis and skew within 1 of 0.*/
run;
proc ttest data=aim1_2.aim1;
var bmi_calc3;
class MCI_Y_N;
run;
proc freq data=aim1_2.aim1;
tables sex*MCI_Y_N/chisq;
run;
proc freq data=aim1_2.aim1;
tables AA_Y_N*MCI_Y_N/chisq;
run;
proc freq data=aim1_2.aim1;
tables CLG_Y_N*MCI_Y_N/chisq;
run;
proc freq data=aim1_2.aim1;
tables ASC_Y_N*MCI_Y_N/chisq;
run;
proc freq data=aim1_2.aim1;
tables Grad*MCI_Y_N/chisq;
run;
proc freq data=aim1_2.aim1;
tables Inc40K*MCI_Y_N/chisq;
run;
proc univariate data=aim1_2.aim1;
var amed;
HISTOGRAM amed/NORMAL;/*amed is normal. skew 0.15, kurtosis -0.3*/
run;
proc ttest data=aim1_2.aim1;
var amed;
class MCI_Y_N;
run;
proc univariate data=aim1_2.aim1;
var NewMoca;
HISTOGRAM NewMoca/NORMAL;
proc ttest data=aim1_2.aim1;
var NewMoca;
class MCI_Y_N;
run;
proc freq data=aim1_2.aim1;
tables DMII*MCI_Y_N/chisq;
run;
proc univariate data=aim1_2.aim1;
var cesd;
HISTOGRAM cesd/NORMAL;/*this variable is normal: Skewness 0.95810412 Kurtosis 0.28596855 */
run;
proc ttest data=aim1_2.aim1;
var cesd;
class MCI_Y_N;
run;
proc freq data=aim1_2.aim1;
tables MicroMed*MCI_Y_N/chisq;
run;
proc freq data=aim1_2.aim1;
tables dxa_smoke*MCI_Y_N/chisq;
run;
data aim1_2.aim1;
set aim1_2.aim1;
if med_bp>=0 then MedBP_YorN="Y";
if med_bp=0 then MedBP_YorN="N";
run; /*This is my original code to determine who is and is not taking anti-hypertensive medications
and I think it gave me the right numbers. I verified this below. However, had I switched the order of 
the two if statements, I would have gotten all Yes

data aim1_2.aim1;
set aim1_2.aim1;
if med_bp>0 then MedBP_YorNv2="Y";
if med_bp=0 then MedBP_YorNv2="N";
run;
proc freq data=aim1_2.aim1;
tables MedBP_YorNv2*MCI_Y_N/chisq;
run;*/
proc freq data=aim1_2.aim1;
tables MedBP_YorN*MCI_Y_N/chisq;
run;
data aim1_2.aim1;
set aim1_2.aim1;
VATperHt=vat_mass_g/height_calc3;
run;
proc univariate data=aim1_2.aim1;
var vat_mass_g;
HISTOGRAM vat_mass_g/NORMAL;/* not normal */
run;
data aim1_2.aim1;
set aim1_2.aim1;
LogVATperHt=log(VATperHt);
run;
proc means data=aim1_2.aim1 median q1 q3;
var VATperHt;
class MCI_Y_N;
run;

proc univariate data=aim1_2.aim1;
var LogVATperHt;g
HISTOGRAM LogVATperHt/NORMAL;/* not normal */
run;
data aim1_2.aim1;
set aim1_2.aim1;
InvVATperHt=1/(VATperHt);
run;
proc univariate data=aim1_2.aim1;
var InvVATperHt;
HISTOGRAM InvVATperHt/NORMAL;/* not normal */
run;
data aim1_2.aim1;
set aim1_2.aim1;
SqrtVATperHt=sqrt(VATperHt);
run;
proc univariate data=aim1_2.aim1;
var SqrtVATperHt;
HISTOGRAM SqrtVATperHt/NORMAL;/* Skewness 0.39312362 Kurtosis 1.06944419; not normal */
run;
proc ttest data=aim1_2.aim1;
var SqrtVATperHt;
class MCI_Y_N;
run;
proc univariate data=aim1_2.aim1;
var dbp_avg;
HISTOGRAM dbp_avg/NORMAL;/*dbp_avg is normal: Skewness 0.55100682 Kurtosis 0.02173098 */
run;
proc ttest data=aim1_2.aim1;
var dbp_avg;
class MCI_Y_N;
run;
proc univariate data=aim1_2.aim1;
var sbp_avg;
HISTOGRAM sbp_avg/NORMAL;/*sbp_avg is normal: Skewness 0.34200357 Kurtosis -0.1661171 */
run;
proc ttest data=aim1_2.aim1;
var sbp_avg;
class MCI_Y_N;
run;
proc print data=aim1_2.aim1;
var MedChol_Y_N med_chol;
run;
proc freq data=aim1_2.aim1;
tables MedChol_Y_N*MCI_Y_N/chisq;
run;
proc freq data=aim1_2.aim1;
tables Anti_Inf_24hr*MCI_Y_N/chisq;
run;
proc print data=aim1_2.aim1;
var Anti_Inf_24hr dxa_steroids dxa_nsaid;
run;
proc univariate data=aim1_2.aim1;
var MeanResult_x;
class MCI_Y_N;
HISTOGRAM MeanResult_x/NORMAL;/*MeanResult_x is not normal: Skewness 0.79117183 Kurtosis 1.61761936  */
run;
proc means data=aim1_2.aim1 median q1 q3;
var MeanResult_x;
class MCI_Y_N;
run;
data aim1_2.aim1;
set aim1_2.aim1;
LogMeanResult_x=log(MeanResult_x);/*creates log(MeanResult_x) since MeanResult_x is not normally distributed*/
run;
proc univariate data=aim1_2.aim1;
var LogMeanResult_x;
HISTOGRAM LogMeanResult_x/NORMAL;
run;/*Skewness -0.4693669 Kurtosis 0.21569588. This variable is normal*/
proc ttest data=aim1_2.aim1;
var LogMeanResult_x;
class MCI_Y_N;
run;

proc univariate data=aim1_2.aim1;
var Sedentary;
HISTOGRAM Sedentary/NORMAL;/*this variable is normal*/
run;
proc ttest data=aim1_2.aim1;
var Sedentary;
class MCI_Y_N; /* N=0.3 vs Y=-0.13, t=3.6, p=0.0007*/
run;
proc ttest data=aim1_2.aim1;
var SedperDay;
class MCI_Y_N; 
run;
data aim1_2.aim1;
set aim1_2.aim1;
SedperDay=Sedentary/Calendar_Days;
run;
proc univariate data=aim1_2.aim1;
var SedperDay;
HISTOGRAM SedperDay/NORMAL;/*this variable is not normal*/
run;
data aim1_2.aim1;
set aim1_2.aim1;
LogSedperDay=log(SedperDay);
run;
proc univariate data=aim1_2.aim1;
var LogSedperDay;
HISTOGRAM LogSedperDay/NORMAL;/*this variable is not normal*/
run;
data aim1_2.aim1;
set aim1_2.aim1;
InvSedperDay=1/(SedperDay);
run;
proc univariate data=aim1_2.aim1;
var InvSedperDay;
HISTOGRAM InvSedperDay/NORMAL;/*this variable is not normal*/
run;
data aim1_2.aim1;
set aim1_2.aim1;
SqrtSedperDay=sqrt(SedperDay);
run;
proc univariate data=aim1_2.aim1;
var SqrtSedperDay;
HISTOGRAM SqrtSedperDay/NORMAL;/*this variable is not normal*/
run;
PROC NPAR1WAY DATA =aim1_2.aim1;
CLASS MCI_Y_N;
VAR SedperDay; /*no difference between groups using wilcoxon rank sum test. P<0.13, 1-sided t app, same for
z and two-sided*/
RUN;
proc means data=aim1_2.aim1 median q1 q3;
var SedperDay;
class MCI_Y_N;
run;
proc univariate data=aim1_2.aim1;
var medi_score;
HISTOGRAM medi_score/NORMAL;/*This variable is normal.*/
run;
proc means data=aim1_2.aim1 median q1 q3;
var CTMean;
class MCI_Y_N;
run;

PROC NPAR1WAY DATA =aim1_2.aim1;
CLASS MCI_Y_N;
VAR CTMean; /*no difference between groups using wilcoxon rank sum test. P<0.13, 1-sided t app, same for
z and two-sided*/
RUN;

proc means data=aim1_2.aim1 ;
var Ad8iso;
class MCI_Y_N;
run;
proc means data=aim1_2.aim1 ;
var crp;
class MCI_Y_N;
run;


proc ttest data=aim1_2.aim1;
var NewMoca;
class MedBP_YorN;
run; /*no difference*/

proc ttest data=aim1_2.aim1;
var NewMoca;
class Anti_Inf_24hr;
run;/*no difference*/

proc ttest data=aim1_2.aim1;
var NewMoca;
class MedChol_Y_N;
run;/*no difference*/

proc ttest data=aim1_2.aim1;
var NewMoca;
class MicroMed;
run;/*no difference*/

proc ttest data=aim1_2.aim1;
var NewMoca;
class DMII;
run;/*no difference*/
proc ttest data=aim1_2.aim1;
var NewMoca;
class Inc40K;
run;/*no difference*/
proc ttest data=aim1_2.aim1;
var NewMoca;
class Grad;
run;/*Pooled Equal 58 -2.45 0.0175 */
proc ttest data=aim1_2.aim1;
var NewMoca;
class AA_Y_N;
run;/* not enough non-AA*/
proc ttest data=aim1_2.aim1;
var NewMoca;
class sex_char;
run;/* not enough males*/
data aim1_2.aim1;
set aim1_2.aim1;
SedHrPerDay = Sedentary/60/Calendar_Days;
run;
proc NPAR1WAY data=aim1_2.aim1;
var SedHrPerDay;
class MCI_Y_N;
run;
proc means data=aim1_2.aim1 median q1 q3;
var SedHrPerDay;
class MCI_Y_N;
run;
proc univariate data=aim1_2.aim1;
var aofib;
HISTOGRAM aofib/NORMAL;
run;
proc NPAR1WAY data=aim1_2.aim1;
var aofib;
class MCI_Y_N;
run;
proc freq data=aim1_2.aim1;
tables med_prebiotic*MCI_Y_N/chisq;
run;
proc freq data=aim1_2.aim1;
tables med_laxatives*MCI_Y_N/chisq;
run;
proc NPAR1WAY data=aim1_2.aim1;
var vatperht;
class MCI_Y_N;
run;
